# Supplementary material for: Coordinated regulation of the ESCRT-III component CHMP4C by the chromosomal passenger complex and centralspindlin during cytokinesis
Source: Open Biol. 2016 Oct 26;6(10):160248. doi: 10.1098/rsob.160248 (PMC5090064; doi:10.1098/rsob.160248)
Supplement: Table S1 [file rsob160248supp8.xls]

## Sheet: FlagCHMP4C_specific hits.txt
Flag::CHMP4C specific hits (694)
prot_id	prot_name	prot_score	peptide
SPTN1_HUMAN	Spectrin alpha chain, non-erythrocytic 1 OS=Homo sapiens GN=SPTAN1 PE=1 SV=3	3728	123
ACTN4_HUMAN	Alpha-actinin-4 OS=Homo sapiens GN=ACTN4 PE=1 SV=2	3197	85
FLNA_HUMAN	Filamin-A OS=Homo sapiens GN=FLNA PE=1 SV=4	2230	70
SPTB2_HUMAN	Spectrin beta chain, non-erythrocytic 1 OS=Homo sapiens GN=SPTBN1 PE=1 SV=2	2095	91
ACTN1_HUMAN	Alpha-actinin-1 OS=Homo sapiens GN=ACTN1 PE=1 SV=2	1644	52
TOP2A_HUMAN	DNA topoisomerase 2-alpha OS=Homo sapiens GN=TOP2A PE=1 SV=3	1484	57
CHM4C_HUMAN	Charged multivesicular body protein 4c OS=Homo sapiens GN=CHMP4C PE=1 SV=1	1482	34
LMNA_HUMAN	Prelamin-A/C OS=Homo sapiens GN=LMNA PE=1 SV=1	1249	38
FAS_HUMAN	Fatty acid synthase OS=Homo sapiens GN=FASN PE=1 SV=3	1227	31
NPM_HUMAN	Nucleophosmin OS=Homo sapiens GN=NPM1 PE=1 SV=2	1216	28
HNRPM_HUMAN	Heterogeneous nuclear ribonucleoprotein M OS=Homo sapiens GN=HNRNPM PE=1 SV=3	1207	43
XRCC6_HUMAN	X-ray repair cross-complementing protein 6 OS=Homo sapiens GN=XRCC6 PE=1 SV=2	1039	61
LMO7_HUMAN	LIM domain only protein 7 OS=Homo sapiens GN=LMO7 PE=1 SV=3	1035	41
HS90A_HUMAN	Heat shock protein HSP 90-alpha OS=Homo sapiens GN=HSP90AA1 PE=1 SV=5	1004	31
LMNB1_HUMAN	Lamin-B1 OS=Homo sapiens GN=LMNB1 PE=1 SV=2	912	25
H2B1B_HUMAN	Histone H2B type 1-B OS=Homo sapiens GN=HIST1H2BB PE=1 SV=2	866	16
MISP_HUMAN	Mitotic interactor and substrate of PLK1 OS=Homo sapiens GN=MISP PE=1 SV=1	852	25
KI67_HUMAN	Antigen KI-67 OS=Homo sapiens GN=MKI67 PE=1 SV=2	841	54
DREB_HUMAN	Drebrin OS=Homo sapiens GN=DBN1 PE=1 SV=4	833	18
FLNB_HUMAN	Filamin-B OS=Homo sapiens GN=FLNB PE=1 SV=2	823	86
HNRPC_HUMAN	Heterogeneous nuclear ribonucleoproteins C1/C2 OS=Homo sapiens GN=HNRNPC PE=1 SV=4	804	20
DESP_HUMAN	Desmoplakin OS=Homo sapiens GN=DSP PE=1 SV=3	742	54
DDX21_HUMAN	Nucleolar RNA helicase 2 OS=Homo sapiens GN=DDX21 PE=1 SV=5	701	29
HNRPK_HUMAN	Heterogeneous nuclear ribonucleoprotein K OS=Homo sapiens GN=HNRNPK PE=1 SV=1	678	13
HS90B_HUMAN	Heat shock protein HSP 90-beta OS=Homo sapiens GN=HSP90AB1 PE=1 SV=4	672	24
EF2_HUMAN	Elongation factor 2 OS=Homo sapiens GN=EEF2 PE=1 SV=4	657	25
NUCL_HUMAN	Nucleolin OS=Homo sapiens GN=NCL PE=1 SV=3	641	32
IF4A1_HUMAN	Eukaryotic initiation factor 4A-I OS=Homo sapiens GN=EIF4A1 PE=1 SV=1	636	19
ILF3_HUMAN	Interleukin enhancer-binding factor 3 OS=Homo sapiens GN=ILF3 PE=1 SV=3	618	21
TBA4A_HUMAN	Tubulin alpha-4A chain OS=Homo sapiens GN=TUBA4A PE=1 SV=1	572	12
SSRP1_HUMAN	FACT complex subunit SSRP1 OS=Homo sapiens GN=SSRP1 PE=1 SV=1	564	25
ACTN2_HUMAN	Alpha-actinin-2 OS=Homo sapiens GN=ACTN2 PE=1 SV=1	561	23
XRCC5_HUMAN	X-ray repair cross-complementing protein 5 OS=Homo sapiens GN=XRCC5 PE=1 SV=3	553	19
HS71L_HUMAN	Heat shock 70 kDa protein 1-like OS=Homo sapiens GN=HSPA1L PE=1 SV=2	537	13
SP16H_HUMAN	FACT complex subunit SPT16 OS=Homo sapiens GN=SUPT16H PE=1 SV=1	527	22
SAFB1_HUMAN	Scaffold attachment factor B1 OS=Homo sapiens GN=SAFB PE=1 SV=4	525	23
SF3B1_HUMAN	Splicing factor 3B subunit 1 OS=Homo sapiens GN=SF3B1 PE=1 SV=3	519	22
HNRPL_HUMAN	Heterogeneous nuclear ribonucleoprotein L OS=Homo sapiens GN=HNRNPL PE=1 SV=2	517	12
IMA1_HUMAN	Importin subunit alpha-1 OS=Homo sapiens GN=KPNA2 PE=1 SV=1	495	11
ANXA2_HUMAN	Annexin A2 OS=Homo sapiens GN=ANXA2 PE=1 SV=2	476	15
RL6_HUMAN	60S ribosomal protein L6 OS=Homo sapiens GN=RPL6 PE=1 SV=3	476	13
FBRL_HUMAN	rRNA 2~-O-methyltransferase fibrillarin OS=Homo sapiens GN=FBL PE=1 SV=2	475	10
TBB4A_HUMAN	Tubulin beta-4A chain OS=Homo sapiens GN=TUBB4A PE=1 SV=2	473	15
NOP56_HUMAN	Nucleolar protein 56 OS=Homo sapiens GN=NOP56 PE=1 SV=4	472	15
CPSM_HUMAN	Carbamoyl-phosphate synthase [ammonia], mitochondrial OS=Homo sapiens GN=CPS1 PE=1 SV=2	472	18
HNRH1_HUMAN	Heterogeneous nuclear ribonucleoprotein H OS=Homo sapiens GN=HNRNPH1 PE=1 SV=4	462	9
NOP58_HUMAN	Nucleolar protein 58 OS=Homo sapiens GN=NOP58 PE=1 SV=1	453	10
KPYM_HUMAN	Pyruvate kinase PKM OS=Homo sapiens GN=PKM PE=1 SV=4	448	13
MATR3_HUMAN	Matrin-3 OS=Homo sapiens GN=MATR3 PE=1 SV=2	437	20
PARP1_HUMAN	Poly [ADP-ribose] polymerase 1 OS=Homo sapiens GN=PARP1 PE=1 SV=4	429	18
IQGA1_HUMAN	Ras GTPase-activating-like protein IQGAP1 OS=Homo sapiens GN=IQGAP1 PE=1 SV=1	423	14
G3P_HUMAN	Glyceraldehyde-3-phosphate dehydrogenase OS=Homo sapiens GN=GAPDH PE=1 SV=3	423	6
RL7A_HUMAN	60S ribosomal protein L7a OS=Homo sapiens GN=RPL7A PE=1 SV=2	423	11
DDX17_HUMAN	Probable ATP-dependent RNA helicase DDX17 OS=Homo sapiens GN=DDX17 PE=1 SV=2	411	16
TBB3_HUMAN	Tubulin beta-3 chain OS=Homo sapiens GN=TUBB3 PE=1 SV=2	408	13
DDX5_HUMAN	Probable ATP-dependent RNA helicase DDX5 OS=Homo sapiens GN=DDX5 PE=1 SV=1	406	15
PRDX6_HUMAN	Peroxiredoxin-6 OS=Homo sapiens GN=PRDX6 PE=1 SV=3	404	12
H2B1C_HUMAN	Histone H2B type 1-C/E/F/G/I OS=Homo sapiens GN=HIST1H2BC PE=1 SV=4	396	12
TOP1_HUMAN	DNA topoisomerase 1 OS=Homo sapiens GN=TOP1 PE=1 SV=2	394	23
RL1D1_HUMAN	Ribosomal L1 domain-containing protein 1 OS=Homo sapiens GN=RSL1D1 PE=1 SV=3	392	14
RBMX_HUMAN	RNA-binding motif protein, X chromosome OS=Homo sapiens GN=RBMX PE=1 SV=3	386	16
AHNK_HUMAN	Neuroblast differentiation-associated protein AHNAK OS=Homo sapiens GN=AHNAK PE=1 SV=2	386	33
GRP75_HUMAN	Stress-70 protein, mitochondrial OS=Homo sapiens GN=HSPA9 PE=1 SV=2	375	9
AXA2L_HUMAN	Putative annexin A2-like protein OS=Homo sapiens GN=ANXA2P2 PE=5 SV=2	374	12
CALX_HUMAN	Calnexin OS=Homo sapiens GN=CANX PE=1 SV=2	369	6
KIF23_HUMAN	Kinesin-like protein KIF23 OS=Homo sapiens GN=KIF23 PE=1 SV=3	369	14
4F2_HUMAN	4F2 cell-surface antigen heavy chain OS=Homo sapiens GN=SLC3A2 PE=1 SV=3	356	8
YBOX1_HUMAN	Nuclease-sensitive element-binding protein 1 OS=Homo sapiens GN=YBX1 PE=1 SV=3	355	7
HNRCL_HUMAN	Heterogeneous nuclear ribonucleoprotein C-like 1 OS=Homo sapiens GN=HNRNPCL1 PE=1 SV=1	344	11
RBM14_HUMAN	RNA-binding protein 14 OS=Homo sapiens GN=RBM14 PE=1 SV=2	339	8
ENPL_HUMAN	Endoplasmin OS=Homo sapiens GN=HSP90B1 PE=1 SV=1	337	10
NOP2_HUMAN	Putative ribosomal RNA methyltransferase NOP2 OS=Homo sapiens GN=NOP2 PE=1 SV=2	337	7
ENOA_HUMAN	Alpha-enolase OS=Homo sapiens GN=ENO1 PE=1 SV=2	336	9
ELAV1_HUMAN	ELAV-like protein 1 OS=Homo sapiens GN=ELAVL1 PE=1 SV=2	331	6
LDHA_HUMAN	L-lactate dehydrogenase A chain OS=Homo sapiens GN=LDHA PE=1 SV=2	327	9
K1C17_HUMAN	Keratin, type I cytoskeletal 17 OS=Homo sapiens GN=KRT17 PE=1 SV=2	323	8
RL7_HUMAN	60S ribosomal protein L7 OS=Homo sapiens GN=RPL7 PE=1 SV=1	322	10
TOP2B_HUMAN	DNA topoisomerase 2-beta OS=Homo sapiens GN=TOP2B PE=1 SV=3	322	19
ACINU_HUMAN	Apoptotic chromatin condensation inducer in the nucleus OS=Homo sapiens GN=ACIN1 PE=1 SV=2	320	21
CALR_HUMAN	Calreticulin OS=Homo sapiens GN=CALR PE=1 SV=1	320	7
H90B3_HUMAN	Putative heat shock protein HSP 90-beta-3 OS=Homo sapiens GN=HSP90AB3P PE=5 SV=1	305	10
RS6_HUMAN	40S ribosomal protein S6 OS=Homo sapiens GN=RPS6 PE=1 SV=1	295	9
H2AY_HUMAN	Core histone macro-H2A.1 OS=Homo sapiens GN=H2AFY PE=1 SV=4	292	7
NOLC1_HUMAN	Nucleolar and coiled-body phosphoprotein 1 OS=Homo sapiens GN=NOLC1 PE=1 SV=2	291	13
RS18_HUMAN	40S ribosomal protein S18 OS=Homo sapiens GN=RPS18 PE=1 SV=3	289	10
H2AX_HUMAN	Histone H2AX OS=Homo sapiens GN=H2AFX PE=1 SV=2	287	8
PRKDC_HUMAN	DNA-dependent protein kinase catalytic subunit OS=Homo sapiens GN=PRKDC PE=1 SV=3	286	22
RL3_HUMAN	60S ribosomal protein L3 OS=Homo sapiens GN=RPL3 PE=1 SV=2	284	14
RS4X_HUMAN	40S ribosomal protein S4, X isoform OS=Homo sapiens GN=RPS4X PE=1 SV=2	283	10
H3C_HUMAN	Histone H3.3C OS=Homo sapiens GN=H3F3C PE=1 SV=3	280	11
CBX3_HUMAN	Chromobox protein homolog 3 OS=Homo sapiens GN=CBX3 PE=1 SV=4	279	8
MYL6_HUMAN	Myosin light polypeptide 6 OS=Homo sapiens GN=MYL6 PE=1 SV=2	278	7
PRDX1_HUMAN	Peroxiredoxin-1 OS=Homo sapiens GN=PRDX1 PE=1 SV=1	277	10
RS13_HUMAN	40S ribosomal protein S13 OS=Homo sapiens GN=RPS13 PE=1 SV=2	275	6
DKC1_HUMAN	H/ACA ribonucleoprotein complex subunit 4 OS=Homo sapiens GN=DKC1 PE=1 SV=3	266	13
TMOD3_HUMAN	Tropomodulin-3 OS=Homo sapiens GN=TMOD3 PE=1 SV=1	264	7
HNRPR_HUMAN	Heterogeneous nuclear ribonucleoprotein R OS=Homo sapiens GN=HNRNPR PE=1 SV=1	260	13
LMNB2_HUMAN	Lamin-B2 OS=Homo sapiens GN=LMNB2 PE=1 SV=3	258	9
CAZA1_HUMAN	F-actin-capping protein subunit alpha-1 OS=Homo sapiens GN=CAPZA1 PE=1 SV=3	258	4
RS9_HUMAN	40S ribosomal protein S9 OS=Homo sapiens GN=RPS9 PE=1 SV=3	257	17
PRP8_HUMAN	Pre-mRNA-processing-splicing factor 8 OS=Homo sapiens GN=PRPF8 PE=1 SV=2	252	20
RS27A_HUMAN	Ubiquitin-40S ribosomal protein S27a OS=Homo sapiens GN=RPS27A PE=1 SV=2	250	6
PTBP1_HUMAN	Polypyrimidine tract-binding protein 1 OS=Homo sapiens GN=PTBP1 PE=1 SV=1	247	4
U520_HUMAN	U5 small nuclear ribonucleoprotein 200 kDa helicase OS=Homo sapiens GN=SNRNP200 PE=1 SV=2	246	13
PP1A_HUMAN	Serine/threonine-protein phosphatase PP1-alpha catalytic subunit OS=Homo sapiens GN=PPP1CA PE=1 SV=1	244	6
RS14_HUMAN	40S ribosomal protein S14 OS=Homo sapiens GN=RPS14 PE=1 SV=3	242	5
TBB8_HUMAN	Tubulin beta-8 chain OS=Homo sapiens GN=TUBB8 PE=1 SV=2	240	7
DNJA1_HUMAN	DnaJ homolog subfamily A member 1 OS=Homo sapiens GN=DNAJA1 PE=1 SV=2	237	7
RMXL1_HUMAN	RNA binding motif protein, X-linked-like-1 OS=Homo sapiens GN=RBMXL1 PE=1 SV=1	234	7
NAT10_HUMAN	N-acetyltransferase 10 OS=Homo sapiens GN=NAT10 PE=1 SV=2	232	7
RL4_HUMAN	60S ribosomal protein L4 OS=Homo sapiens GN=RPL4 PE=1 SV=5	231	10
RL5_HUMAN	60S ribosomal protein L5 OS=Homo sapiens GN=RPL5 PE=1 SV=3	229	7
HNRH3_HUMAN	Heterogeneous nuclear ribonucleoprotein H3 OS=Homo sapiens GN=HNRNPH3 PE=1 SV=2	223	4
RS8_HUMAN	40S ribosomal protein S8 OS=Homo sapiens GN=RPS8 PE=1 SV=2	222	5
PAIRB_HUMAN	Plasminogen activator inhibitor 1 RNA-binding protein OS=Homo sapiens GN=SERBP1 PE=1 SV=2	221	6
HNRPQ_HUMAN	Heterogeneous nuclear ribonucleoprotein Q OS=Homo sapiens GN=SYNCRIP PE=1 SV=2	221	9
H2AV_HUMAN	Histone H2A.V OS=Homo sapiens GN=H2AFV PE=1 SV=3	220	3
K1H1_HUMAN	Keratin, type I cuticular Ha1 OS=Homo sapiens GN=KRT31 PE=2 SV=3	220	5
RL10A_HUMAN	60S ribosomal protein L10a OS=Homo sapiens GN=RPL10A PE=1 SV=2	220	6
RS3A_HUMAN	40S ribosomal protein S3a OS=Homo sapiens GN=RPS3A PE=1 SV=2	218	9
SPB1_HUMAN	pre-rRNA processing protein FTSJ3 OS=Homo sapiens GN=FTSJ3 PE=1 SV=2	215	7
IMB1_HUMAN	Importin subunit beta-1 OS=Homo sapiens GN=KPNB1 PE=1 SV=2	215	6
U5S1_HUMAN	116 kDa U5 small nuclear ribonucleoprotein component OS=Homo sapiens GN=EFTUD2 PE=1 SV=1	213	7
EMD_HUMAN	Emerin OS=Homo sapiens GN=EMD PE=1 SV=1	209	5
PABP1_HUMAN	Polyadenylate-binding protein 1 OS=Homo sapiens GN=PABPC1 PE=1 SV=2	209	6
METK2_HUMAN	S-adenosylmethionine synthase isoform type-2 OS=Homo sapiens GN=MAT2A PE=1 SV=1	208	2
SRSF9_HUMAN	Serine/arginine-rich splicing factor 9 OS=Homo sapiens GN=SRSF9 PE=1 SV=1	208	6
BAZ1B_HUMAN	Tyrosine-protein kinase BAZ1B OS=Homo sapiens GN=BAZ1B PE=1 SV=2	204	13
RGAP1_HUMAN	Rac GTPase-activating protein 1 OS=Homo sapiens GN=RACGAP1 PE=1 SV=1	204	4
TBB1_HUMAN	Tubulin beta-1 chain OS=Homo sapiens GN=TUBB1 PE=1 SV=1	203	8
HBA_HUMAN	Hemoglobin subunit alpha OS=Homo sapiens GN=HBA1 PE=1 SV=2	201	7
LDHB_HUMAN	L-lactate dehydrogenase B chain OS=Homo sapiens GN=LDHB PE=1 SV=2	201	5
HSP74_HUMAN	Heat shock 70 kDa protein 4 OS=Homo sapiens GN=HSPA4 PE=1 SV=4	200	6
SAFB2_HUMAN	Scaffold attachment factor B2 OS=Homo sapiens GN=SAFB2 PE=1 SV=1	199	10
RS19_HUMAN	40S ribosomal protein S19 OS=Homo sapiens GN=RPS19 PE=1 SV=2	196	7
KRT83_HUMAN	Keratin, type II cuticular Hb3 OS=Homo sapiens GN=KRT83 PE=1 SV=2	195	14
CLH2_HUMAN	Clathrin heavy chain 2 OS=Homo sapiens GN=CLTCL1 PE=1 SV=2	194	5
ASSY_HUMAN	Argininosuccinate synthase OS=Homo sapiens GN=ASS1 PE=1 SV=2	191	5
RL18_HUMAN	60S ribosomal protein L18 OS=Homo sapiens GN=RPL18 PE=1 SV=2	190	4
NDKA_HUMAN	Nucleoside diphosphate kinase A OS=Homo sapiens GN=NME1 PE=1 SV=1	188	4
HSP77_HUMAN	Putative heat shock 70 kDa protein 7 OS=Homo sapiens GN=HSPA7 PE=5 SV=2	187	2
RMXL2_HUMAN	RNA-binding motif protein, X-linked-like-2 OS=Homo sapiens GN=RBMXL2 PE=1 SV=3	187	47
EFHD2_HUMAN	EF-hand domain-containing protein D2 OS=Homo sapiens GN=EFHD2 PE=1 SV=1	186	5
NP1L1_HUMAN	Nucleosome assembly protein 1-like 1 OS=Homo sapiens GN=NAP1L1 PE=1 SV=1	185	5
COR1C_HUMAN	Coronin-1C OS=Homo sapiens GN=CORO1C PE=1 SV=1	185	5
RL17_HUMAN	60S ribosomal protein L17 OS=Homo sapiens GN=RPL17 PE=1 SV=3	182	7
HS904_HUMAN	Putative heat shock protein HSP 90-alpha A4 OS=Homo sapiens GN=HSP90AA4P PE=5 SV=1	180	4
TBB6_HUMAN	Tubulin beta-6 chain OS=Homo sapiens GN=TUBB6 PE=1 SV=1	180	5
H15_HUMAN	Histone H1.5 OS=Homo sapiens GN=HIST1H1B PE=1 SV=3	176	6
RS16_HUMAN	40S ribosomal protein S16 OS=Homo sapiens GN=RPS16 PE=1 SV=2	175	5
MYH10_HUMAN	Myosin-10 OS=Homo sapiens GN=MYH10 PE=1 SV=3	175	7
RCN1_HUMAN	Reticulocalbin-1 OS=Homo sapiens GN=RCN1 PE=1 SV=1	174	4
DSRAD_HUMAN	Double-stranded RNA-specific adenosine deaminase OS=Homo sapiens GN=ADAR PE=1 SV=4	174	3
H13_HUMAN	Histone H1.3 OS=Homo sapiens GN=HIST1H1D PE=1 SV=2	174	8
RL18A_HUMAN	60S ribosomal protein L18a OS=Homo sapiens GN=RPL18A PE=1 SV=2	172	9
RB12B_HUMAN	RNA-binding protein 12B OS=Homo sapiens GN=RBM12B PE=1 SV=2	172	3
SRS10_HUMAN	Serine/arginine-rich splicing factor 10 OS=Homo sapiens GN=SRSF10 PE=1 SV=1	172	4
MRT4_HUMAN	mRNA turnover protein 4 homolog OS=Homo sapiens GN=MRTO4 PE=1 SV=2	171	9
K1C19_HUMAN	Keratin, type I cytoskeletal 19 OS=Homo sapiens GN=KRT19 PE=1 SV=4	170	4
SMCA5_HUMAN	SWI/SNF-related matrix-associated actin-dependent regulator of chromatin subfamily A member 5 OS=Homo sapiens GN=SMARCA5 PE=1 SV=1	170	12
NEST_HUMAN	Nestin OS=Homo sapiens GN=NES PE=1 SV=2	170	5
RLA0_HUMAN	60S acidic ribosomal protein P0 OS=Homo sapiens GN=RPLP0 PE=1 SV=1	169	5
RL23_HUMAN	60S ribosomal protein L23 OS=Homo sapiens GN=RPL23 PE=1 SV=1	169	3
FLNC_HUMAN	Filamin-C OS=Homo sapiens GN=FLNC PE=1 SV=3	169	13
RL24_HUMAN	60S ribosomal protein L24 OS=Homo sapiens GN=RPL24 PE=1 SV=1	169	4
LAP2A_HUMAN	Lamina-associated polypeptide 2, isoform alpha OS=Homo sapiens GN=TMPO PE=1 SV=2	168	4
RL14_HUMAN	60S ribosomal protein L14 OS=Homo sapiens GN=RPL14 PE=1 SV=4	168	3
IF2B1_HUMAN	Insulin-like growth factor 2 mRNA-binding protein 1 OS=Homo sapiens GN=IGF2BP1 PE=1 SV=2	166	3
SPTN4_HUMAN	Spectrin beta chain, non-erythrocytic 4 OS=Homo sapiens GN=SPTBN4 PE=1 SV=2	166	3
SSBP_HUMAN	Single-stranded DNA-binding protein, mitochondrial OS=Homo sapiens GN=SSBP1 PE=1 SV=1	165	6
MPCP_HUMAN	Phosphate carrier protein, mitochondrial OS=Homo sapiens GN=SLC25A3 PE=1 SV=2	164	5
RS11_HUMAN	40S ribosomal protein S11 OS=Homo sapiens GN=RPS11 PE=1 SV=3	162	6
GANAB_HUMAN	Neutral alpha-glucosidase AB OS=Homo sapiens GN=GANAB PE=1 SV=3	162	4
PSD11_HUMAN	26S proteasome non-ATPase regulatory subunit 11 OS=Homo sapiens GN=PSMD11 PE=1 SV=3	162	6
RL15_HUMAN	60S ribosomal protein L15 OS=Homo sapiens GN=RPL15 PE=1 SV=2	161	4
SYEP_HUMAN	Bifunctional glutamate/proline--tRNA ligase OS=Homo sapiens GN=EPRS PE=1 SV=5	161	4
SRSF4_HUMAN	Serine/arginine-rich splicing factor 4 OS=Homo sapiens GN=SRSF4 PE=1 SV=2	159	4
RUVB2_HUMAN	RuvB-like 2 OS=Homo sapiens GN=RUVBL2 PE=1 SV=3	159	5
TERA_HUMAN	Transitional endoplasmic reticulum ATPase OS=Homo sapiens GN=VCP PE=1 SV=4	158	10
PABP4_HUMAN	Polyadenylate-binding protein 4 OS=Homo sapiens GN=PABPC4 PE=1 SV=1	156	8
FSCN1_HUMAN	Fascin OS=Homo sapiens GN=FSCN1 PE=1 SV=3	155	5
ILF2_HUMAN	Interleukin enhancer-binding factor 2 OS=Homo sapiens GN=ILF2 PE=1 SV=2	155	3
PLAK_HUMAN	Junction plakoglobin OS=Homo sapiens GN=JUP PE=1 SV=3	154	4
PHIP_HUMAN	PH-interacting protein OS=Homo sapiens GN=PHIP PE=1 SV=2	152	8
MCM3_HUMAN	DNA replication licensing factor MCM3 OS=Homo sapiens GN=MCM3 PE=1 SV=3	152	6
SRSF5_HUMAN	Serine/arginine-rich splicing factor 5 OS=Homo sapiens GN=SRSF5 PE=1 SV=1	149	5
MAP7_HUMAN	Ensconsin OS=Homo sapiens GN=MAP7 PE=1 SV=1	149	9
TRAP1_HUMAN	Heat shock protein 75 kDa, mitochondrial OS=Homo sapiens GN=TRAP1 PE=1 SV=3	149	3
IF4B_HUMAN	Eukaryotic translation initiation factor 4B OS=Homo sapiens GN=EIF4B PE=1 SV=2	149	2
RL9_HUMAN	60S ribosomal protein L9 OS=Homo sapiens GN=RPL9 PE=1 SV=1	148	3
BAF_HUMAN	Barrier-to-autointegration factor OS=Homo sapiens GN=BANF1 PE=1 SV=1	148	2
TRA2B_HUMAN	Transformer-2 protein homolog beta OS=Homo sapiens GN=TRA2B PE=1 SV=1	148	12
RRS1_HUMAN	Ribosome biogenesis regulatory protein homolog OS=Homo sapiens GN=RRS1 PE=1 SV=2	147	3
RL21_HUMAN	60S ribosomal protein L21 OS=Homo sapiens GN=RPL21 PE=1 SV=2	146	2
H90B4_HUMAN	Putative heat shock protein HSP 90-beta 4 OS=Homo sapiens GN=HSP90AB4P PE=5 SV=1	145	5
EIF1B_HUMAN	Eukaryotic translation initiation factor 1b OS=Homo sapiens GN=EIF1B PE=1 SV=2	145	2
ELYS_HUMAN	Protein ELYS OS=Homo sapiens GN=AHCTF1 PE=1 SV=3	145	10
S10AA_HUMAN	Protein S100-A10 OS=Homo sapiens GN=S100A10 PE=1 SV=2	144	3
EFTU_HUMAN	Elongation factor Tu, mitochondrial OS=Homo sapiens GN=TUFM PE=1 SV=2	144	2
RL26L_HUMAN	60S ribosomal protein L26-like 1 OS=Homo sapiens GN=RPL26L1 PE=1 SV=1	144	7
C1QBP_HUMAN	Complement component 1 Q subcomponent-binding protein, mitochondrial OS=Homo sapiens GN=C1QBP PE=1 SV=1	144	4
HDAC2_HUMAN	Histone deacetylase 2 OS=Homo sapiens GN=HDAC2 PE=1 SV=2	144	3
RS15A_HUMAN	40S ribosomal protein S15a OS=Homo sapiens GN=RPS15A PE=1 SV=2	142	8
HCD2_HUMAN	3-hydroxyacyl-CoA dehydrogenase type-2 OS=Homo sapiens GN=HSD17B10 PE=1 SV=3	141	2
SCYL2_HUMAN	SCY1-like protein 2 OS=Homo sapiens GN=SCYL2 PE=1 SV=1	140	4
RL13_HUMAN	60S ribosomal protein L13 OS=Homo sapiens GN=RPL13 PE=1 SV=4	139	4
LAP2B_HUMAN	Lamina-associated polypeptide 2, isoforms beta/gamma OS=Homo sapiens GN=TMPO PE=1 SV=2	138	3
COF1_HUMAN	Cofilin-1 OS=Homo sapiens GN=CFL1 PE=1 SV=3	137	4
DHX30_HUMAN	Putative ATP-dependent RNA helicase DHX30 OS=Homo sapiens GN=DHX30 PE=1 SV=1	136	5
SERA_HUMAN	D-3-phosphoglycerate dehydrogenase OS=Homo sapiens GN=PHGDH PE=1 SV=4	133	3
KRT85_HUMAN	Keratin, type II cuticular Hb5 OS=Homo sapiens GN=KRT85 PE=1 SV=1	133	17
H2A1D_HUMAN	Histone H2A type 1-D OS=Homo sapiens GN=HIST1H2AD PE=1 SV=2	133	2
CALU_HUMAN	Calumenin OS=Homo sapiens GN=CALU PE=1 SV=2	133	3
ALDOA_HUMAN	Fructose-bisphosphate aldolase A OS=Homo sapiens GN=ALDOA PE=1 SV=2	132	3
RLA1_HUMAN	60S acidic ribosomal protein P1 OS=Homo sapiens GN=RPLP1 PE=1 SV=1	132	5
RL26_HUMAN	60S ribosomal protein L26 OS=Homo sapiens GN=RPL26 PE=1 SV=1	131	6
RBM25_HUMAN	RNA-binding protein 25 OS=Homo sapiens GN=RBM25 PE=1 SV=3	130	4
EF1A2_HUMAN	Elongation factor 1-alpha 2 OS=Homo sapiens GN=EEF1A2 PE=1 SV=1	129	4
ARP3_HUMAN	Actin-related protein 3 OS=Homo sapiens GN=ACTR3 PE=1 SV=3	129	2
MBB1A_HUMAN	Myb-binding protein 1A OS=Homo sapiens GN=MYBBP1A PE=1 SV=2	128	10
PCBP2_HUMAN	Poly(rC)-binding protein 2 OS=Homo sapiens GN=PCBP2 PE=1 SV=1	128	5
SRS11_HUMAN	Serine/arginine-rich splicing factor 11 OS=Homo sapiens GN=SRSF11 PE=1 SV=1	126	4
EF1D_HUMAN	Elongation factor 1-delta OS=Homo sapiens GN=EEF1D PE=1 SV=5	126	2
K121P_HUMAN	Putative keratin-81-like protein KRT121P OS=Homo sapiens GN=KRT121P PE=5 SV=4	124	4
GNL3_HUMAN	Guanine nucleotide-binding protein-like 3 OS=Homo sapiens GN=GNL3 PE=1 SV=2	123	3
TKT_HUMAN	Transketolase OS=Homo sapiens GN=TKT PE=1 SV=3	123	2
BASI_HUMAN	Basigin OS=Homo sapiens GN=BSG PE=1 SV=2	123	2
SRSF6_HUMAN	Serine/arginine-rich splicing factor 6 OS=Homo sapiens GN=SRSF6 PE=1 SV=2	122	3
RL27_HUMAN	60S ribosomal protein L27 OS=Homo sapiens GN=RPL27 PE=1 SV=2	121	6
PDIA1_HUMAN	Protein disulfide-isomerase OS=Homo sapiens GN=P4HB PE=1 SV=3	121	5
RL10_HUMAN	60S ribosomal protein L10 OS=Homo sapiens GN=RPL10 PE=1 SV=4	121	3
KRT81_HUMAN	Keratin, type II cuticular Hb1 OS=Homo sapiens GN=KRT81 PE=1 SV=3	119	5
HNRPF_HUMAN	Heterogeneous nuclear ribonucleoprotein F OS=Homo sapiens GN=HNRNPF PE=1 SV=3	119	3
KRT82_HUMAN	Keratin, type II cuticular Hb2 OS=Homo sapiens GN=KRT82 PE=1 SV=3	115	15
BASP1_HUMAN	Brain acid soluble protein 1 OS=Homo sapiens GN=BASP1 PE=1 SV=2	114	1
MY18A_HUMAN	Unconventional myosin-XVIIIa OS=Homo sapiens GN=MYO18A PE=1 SV=3	114	1
NKAP_HUMAN	NF-kappa-B-activating protein OS=Homo sapiens GN=NKAP PE=1 SV=1	113	2
MOES_HUMAN	Moesin OS=Homo sapiens GN=MSN PE=1 SV=3	112	5
RS20_HUMAN	40S ribosomal protein S20 OS=Homo sapiens GN=RPS20 PE=1 SV=1	111	2
KRT35_HUMAN	Keratin, type I cuticular Ha5 OS=Homo sapiens GN=KRT35 PE=2 SV=5	111	2
GTF2I_HUMAN	General transcription factor II-I OS=Homo sapiens GN=GTF2I PE=1 SV=2	111	7
RL32_HUMAN	60S ribosomal protein L32 OS=Homo sapiens GN=RPL32 PE=1 SV=2	110	3
MYOF_HUMAN	Myoferlin OS=Homo sapiens GN=MYOF PE=1 SV=1	110	5
HNRDL_HUMAN	Heterogeneous nuclear ribonucleoprotein D-like OS=Homo sapiens GN=HNRNPDL PE=1 SV=3	110	6
TCPD_HUMAN	T-complex protein 1 subunit delta OS=Homo sapiens GN=CCT4 PE=1 SV=4	108	3
ACLY_HUMAN	ATP-citrate synthase OS=Homo sapiens GN=ACLY PE=1 SV=3	108	5
PGAM5_HUMAN	Serine/threonine-protein phosphatase PGAM5, mitochondrial OS=Homo sapiens GN=PGAM5 PE=1 SV=2	108	4
IPYR_HUMAN	Inorganic pyrophosphatase OS=Homo sapiens GN=PPA1 PE=1 SV=2	108	3
SRC8_HUMAN	Src substrate cortactin OS=Homo sapiens GN=CTTN PE=1 SV=2	107	5
PROF1_HUMAN	Profilin-1 OS=Homo sapiens GN=PFN1 PE=1 SV=2	107	3
WDR3_HUMAN	WD repeat-containing protein 3 OS=Homo sapiens GN=WDR3 PE=1 SV=1	107	4
RL8_HUMAN	60S ribosomal protein L8 OS=Homo sapiens GN=RPL8 PE=1 SV=2	106	3
HS905_HUMAN	Putative heat shock protein HSP 90-alpha A5 OS=Homo sapiens GN=HSP90AA5P PE=1 SV=1	105	4
SMD3_HUMAN	Small nuclear ribonucleoprotein Sm D3 OS=Homo sapiens GN=SNRPD3 PE=1 SV=1	105	2
PGK1_HUMAN	Phosphoglycerate kinase 1 OS=Homo sapiens GN=PGK1 PE=1 SV=3	105	7
K2C3_HUMAN	Keratin, type II cytoskeletal 3 OS=Homo sapiens GN=KRT3 PE=1 SV=3	104	5
EF1B_HUMAN	Elongation factor 1-beta OS=Homo sapiens GN=EEF1B2 PE=1 SV=3	103	1
K1C20_HUMAN	Keratin, type I cytoskeletal 20 OS=Homo sapiens GN=KRT20 PE=1 SV=1	103	2
RL19_HUMAN	60S ribosomal protein L19 OS=Homo sapiens GN=RPL19 PE=1 SV=1	102	3
LEG3_HUMAN	Galectin-3 OS=Homo sapiens GN=LGALS3 PE=1 SV=5	102	3
G6PI_HUMAN	Glucose-6-phosphate isomerase OS=Homo sapiens GN=GPI PE=1 SV=4	102	4
PRDX4_HUMAN	Peroxiredoxin-4 OS=Homo sapiens GN=PRDX4 PE=1 SV=1	101	4
1B73_HUMAN	HLA class I histocompatibility antigen, B-73 alpha chain OS=Homo sapiens GN=HLA-B PE=1 SV=1	101	2
LUC7L_HUMAN	Putative RNA-binding protein Luc7-like 1 OS=Homo sapiens GN=LUC7L PE=1 SV=1	100	3
IF6_HUMAN	Eukaryotic translation initiation factor 6 OS=Homo sapiens GN=EIF6 PE=1 SV=1	99	3
NU155_HUMAN	Nuclear pore complex protein Nup155 OS=Homo sapiens GN=NUP155 PE=1 SV=1	99	3
SPIN1_HUMAN	Spindlin-1 OS=Homo sapiens GN=SPIN1 PE=1 SV=3	99	4
DDX50_HUMAN	ATP-dependent RNA helicase DDX50 OS=Homo sapiens GN=DDX50 PE=1 SV=1	98	2
LYAR_HUMAN	Cell growth-regulating nucleolar protein OS=Homo sapiens GN=LYAR PE=1 SV=2	97	1
RALY_HUMAN	RNA-binding protein Raly OS=Homo sapiens GN=RALY PE=1 SV=1	96	4
ANXA1_HUMAN	Annexin A1 OS=Homo sapiens GN=ANXA1 PE=1 SV=2	96	2
STRBP_HUMAN	Spermatid perinuclear RNA-binding protein OS=Homo sapiens GN=STRBP PE=1 SV=1	95	1
RS4Y1_HUMAN	40S ribosomal protein S4, Y isoform 1 OS=Homo sapiens GN=RPS4Y1 PE=1 SV=2	95	2
NHP2_HUMAN	H/ACA ribonucleoprotein complex subunit 2 OS=Homo sapiens GN=NHP2 PE=1 SV=1	95	1
ARP2_HUMAN	Actin-related protein 2 OS=Homo sapiens GN=ACTR2 PE=1 SV=1	94	2
RL36_HUMAN	60S ribosomal protein L36 OS=Homo sapiens GN=RPL36 PE=1 SV=3	94	3
CYBP_HUMAN	Calcyclin-binding protein OS=Homo sapiens GN=CACYBP PE=1 SV=2	93	3
IF4A3_HUMAN	Eukaryotic initiation factor 4A-III OS=Homo sapiens GN=EIF4A3 PE=1 SV=4	93	4
PR40A_HUMAN	Pre-mRNA-processing factor 40 homolog A OS=Homo sapiens GN=PRPF40A PE=1 SV=2	92	4
ADT3_HUMAN	ADP/ATP translocase 3 OS=Homo sapiens GN=SLC25A6 PE=1 SV=4	92	4
HNRH2_HUMAN	Heterogeneous nuclear ribonucleoprotein H2 OS=Homo sapiens GN=HNRNPH2 PE=1 SV=1	92	4
1433B_HUMAN	14-3-3 protein beta/alpha OS=Homo sapiens GN=YWHAB PE=1 SV=3	92	4
RL13A_HUMAN	60S ribosomal protein L13a OS=Homo sapiens GN=RPL13A PE=1 SV=2	91	8
PPIG_HUMAN	Peptidyl-prolyl cis-trans isomerase G OS=Homo sapiens GN=PPIG PE=1 SV=2	91	3
ACTN3_HUMAN	Alpha-actinin-3 OS=Homo sapiens GN=ACTN3 PE=1 SV=2	91	9
SNR27_HUMAN	U4/U6.U5 small nuclear ribonucleoprotein 27 kDa protein OS=Homo sapiens GN=SNRNP27 PE=1 SV=1	90	3
RL29_HUMAN	60S ribosomal protein L29 OS=Homo sapiens GN=RPL29 PE=1 SV=2	90	4
RPN1_HUMAN	Dolichyl-diphosphooligosaccharide--protein glycosyltransferase subunit 1 OS=Homo sapiens GN=RPN1 PE=1 SV=1	90	4
VDAC2_HUMAN	Voltage-dependent anion-selective channel protein 2 OS=Homo sapiens GN=VDAC2 PE=1 SV=2	89	2
MK67I_HUMAN	MKI67 FHA domain-interacting nucleolar phosphoprotein OS=Homo sapiens GN=NIFK PE=1 SV=1	89	2
SERPH_HUMAN	Serpin H1 OS=Homo sapiens GN=SERPINH1 PE=1 SV=2	88	5
S10A9_HUMAN	Protein S100-A9 OS=Homo sapiens GN=S100A9 PE=1 SV=1	88	1
K1C26_HUMAN	Keratin, type I cytoskeletal 26 OS=Homo sapiens GN=KRT26 PE=1 SV=2	87	2
NCPR_HUMAN	NADPH--cytochrome P450 reductase OS=Homo sapiens GN=POR PE=1 SV=2	87	1
CHM4B_HUMAN	Charged multivesicular body protein 4b OS=Homo sapiens GN=CHMP4B PE=1 SV=1	87	2
PDIA4_HUMAN	Protein disulfide-isomerase A4 OS=Homo sapiens GN=PDIA4 PE=1 SV=2	86	1
DHX15_HUMAN	Putative pre-mRNA-splicing factor ATP-dependent RNA helicase DHX15 OS=Homo sapiens GN=DHX15 PE=1 SV=2	86	2
RLA0L_HUMAN	60S acidic ribosomal protein P0-like OS=Homo sapiens GN=RPLP0P6 PE=5 SV=1	85	2
IF2B3_HUMAN	Insulin-like growth factor 2 mRNA-binding protein 3 OS=Homo sapiens GN=IGF2BP3 PE=1 SV=2	85	3
SYMC_HUMAN	Methionine--tRNA ligase, cytoplasmic OS=Homo sapiens GN=MARS PE=1 SV=2	85	4
PA2G4_HUMAN	Proliferation-associated protein 2G4 OS=Homo sapiens GN=PA2G4 PE=1 SV=3	85	3
1433E_HUMAN	14-3-3 protein epsilon OS=Homo sapiens GN=YWHAE PE=1 SV=1	85	3
SAP18_HUMAN	Histone deacetylase complex subunit SAP18 OS=Homo sapiens GN=SAP18 PE=1 SV=1	84	1
PRDX2_HUMAN	Peroxiredoxin-2 OS=Homo sapiens GN=PRDX2 PE=1 SV=5	84	4
CENPV_HUMAN	Centromere protein V OS=Homo sapiens GN=CENPV PE=1 SV=1	83	3
HDAC1_HUMAN	Histone deacetylase 1 OS=Homo sapiens GN=HDAC1 PE=1 SV=1	83	2
NEB1_HUMAN	Neurabin-1 OS=Homo sapiens GN=PPP1R9A PE=1 SV=2	83	3
VDAC1_HUMAN	Voltage-dependent anion-selective channel protein 1 OS=Homo sapiens GN=VDAC1 PE=1 SV=2	83	3
LAT1_HUMAN	Large neutral amino acids transporter small subunit 1 OS=Homo sapiens GN=SLC7A5 PE=1 SV=2	83	1
RSF1_HUMAN	Remodeling and spacing factor 1 OS=Homo sapiens GN=RSF1 PE=1 SV=2	82	3
RL31_HUMAN	60S ribosomal protein L31 OS=Homo sapiens GN=RPL31 PE=1 SV=1	82	3
TPM1_HUMAN	Tropomyosin alpha-1 chain OS=Homo sapiens GN=TPM1 PE=1 SV=2	82	5
EIF3B_HUMAN	Eukaryotic translation initiation factor 3 subunit B OS=Homo sapiens GN=EIF3B PE=1 SV=3	82	2
PM14_HUMAN	Pre-mRNA branch site protein p14 OS=Homo sapiens GN=SF3B14 PE=1 SV=1	81	1
RPF2_HUMAN	Ribosome production factor 2 homolog OS=Homo sapiens GN=RPF2 PE=1 SV=2	81	2
INCE_HUMAN	Inner centromere protein OS=Homo sapiens GN=INCENP PE=1 SV=3	80	3
RL34_HUMAN	60S ribosomal protein L34 OS=Homo sapiens GN=RPL34 PE=1 SV=3	79	3
SYIC_HUMAN	Isoleucine--tRNA ligase, cytoplasmic OS=Homo sapiens GN=IARS PE=1 SV=2	78	2
RL35A_HUMAN	60S ribosomal protein L35a OS=Homo sapiens GN=RPL35A PE=1 SV=2	78	2
FBLL1_HUMAN	rRNA/tRNA 2~-O-methyltransferase fibrillarin-like protein 1 OS=Homo sapiens GN=FBLL1 PE=1 SV=1	78	3
ABCG2_HUMAN	ATP-binding cassette sub-family G member 2 OS=Homo sapiens GN=ABCG2 PE=1 SV=3	78	4
TADBP_HUMAN	TAR DNA-binding protein 43 OS=Homo sapiens GN=TARDBP PE=1 SV=1	78	2
PSB2_HUMAN	Proteasome subunit beta type-2 OS=Homo sapiens GN=PSMB2 PE=1 SV=1	77	2
HMGB1_HUMAN	High mobility group protein B1 OS=Homo sapiens GN=HMGB1 PE=1 SV=3	77	1
SF3A1_HUMAN	Splicing factor 3A subunit 1 OS=Homo sapiens GN=SF3A1 PE=1 SV=1	76	2
ACADV_HUMAN	Very long-chain specific acyl-CoA dehydrogenase, mitochondrial OS=Homo sapiens GN=ACADVL PE=1 SV=1	76	27
TBL3_HUMAN	Transducin beta-like protein 3 OS=Homo sapiens GN=TBL3 PE=1 SV=2	76	3
POP1_HUMAN	Ribonucleases P/MRP protein subunit POP1 OS=Homo sapiens GN=POP1 PE=1 SV=2	75	1
IF4A2_HUMAN	Eukaryotic initiation factor 4A-II OS=Homo sapiens GN=EIF4A2 PE=1 SV=2	75	2
RL35_HUMAN	60S ribosomal protein L35 OS=Homo sapiens GN=RPL35 PE=1 SV=2	74	3
RL27A_HUMAN	60S ribosomal protein L27a OS=Homo sapiens GN=RPL27A PE=1 SV=2	74	5
G3BP1_HUMAN	Ras GTPase-activating protein-binding protein 1 OS=Homo sapiens GN=G3BP1 PE=1 SV=1	74	2
SYAC_HUMAN	Alanine--tRNA ligase, cytoplasmic OS=Homo sapiens GN=AARS PE=1 SV=2	74	3
PDIA3_HUMAN	Protein disulfide-isomerase A3 OS=Homo sapiens GN=PDIA3 PE=1 SV=4	74	2
WDR36_HUMAN	WD repeat-containing protein 36 OS=Homo sapiens GN=WDR36 PE=1 SV=1	74	2
ROAA_HUMAN	Heterogeneous nuclear ribonucleoprotein A/B OS=Homo sapiens GN=HNRNPAB PE=1 SV=2	74	2
RFA1_HUMAN	Replication protein A 70 kDa DNA-binding subunit OS=Homo sapiens GN=RPA1 PE=1 SV=2	74	3
RCN2_HUMAN	Reticulocalbin-2 OS=Homo sapiens GN=RCN2 PE=1 SV=1	73	2
CG050_HUMAN	Uncharacterized protein C7orf50 OS=Homo sapiens GN=C7orf50 PE=1 SV=1	72	1
RS28_HUMAN	40S ribosomal protein S28 OS=Homo sapiens GN=RPS28 PE=1 SV=1	72	2
RS5_HUMAN	40S ribosomal protein S5 OS=Homo sapiens GN=RPS5 PE=1 SV=4	72	1
ITPR3_HUMAN	Inositol 1,4,5-trisphosphate receptor type 3 OS=Homo sapiens GN=ITPR3 PE=1 SV=2	71	8
ROA3_HUMAN	Heterogeneous nuclear ribonucleoprotein A3 OS=Homo sapiens GN=HNRNPA3 PE=1 SV=2	71	3
ML12B_HUMAN	Myosin regulatory light chain 12B OS=Homo sapiens GN=MYL12B PE=1 SV=2	71	2
ABCF1_HUMAN	ATP-binding cassette sub-family F member 1 OS=Homo sapiens GN=ABCF1 PE=1 SV=2	71	1
SYNPO_HUMAN	Synaptopodin OS=Homo sapiens GN=SYNPO PE=1 SV=2	71	2
RNPS1_HUMAN	RNA-binding protein with serine-rich domain 1 OS=Homo sapiens GN=RNPS1 PE=1 SV=1	71	6
ABLM1_HUMAN	Actin-binding LIM protein 1 OS=Homo sapiens GN=ABLIM1 PE=1 SV=3	70	1
BIRC5_HUMAN	Baculoviral IAP repeat-containing protein 5 OS=Homo sapiens GN=BIRC5 PE=1 SV=3	70	1
TAGL2_HUMAN	Transgelin-2 OS=Homo sapiens GN=TAGLN2 PE=1 SV=3	70	3
DDX27_HUMAN	Probable ATP-dependent RNA helicase DDX27 OS=Homo sapiens GN=DDX27 PE=1 SV=2	70	4
NOL11_HUMAN	Nucleolar protein 11 OS=Homo sapiens GN=NOL11 PE=1 SV=1	70	2
BAG2_HUMAN	BAG family molecular chaperone regulator 2 OS=Homo sapiens GN=BAG2 PE=1 SV=1	70	1
S30BP_HUMAN	SAP30-binding protein OS=Homo sapiens GN=SAP30BP PE=1 SV=1	70	1
TBA4B_HUMAN	Putative tubulin-like protein alpha-4B OS=Homo sapiens GN=TUBA4B PE=5 SV=2	70	2
1433T_HUMAN	14-3-3 protein theta OS=Homo sapiens GN=YWHAQ PE=1 SV=1	69	2
COPA_HUMAN	Coatomer subunit alpha OS=Homo sapiens GN=COPA PE=1 SV=2	69	3
CUL4A_HUMAN	Cullin-4A OS=Homo sapiens GN=CUL4A PE=1 SV=3	69	8
NB5R3_HUMAN	NADH-cytochrome b5 reductase 3 OS=Homo sapiens GN=CYB5R3 PE=1 SV=3	69	2
KT33B_HUMAN	Keratin, type I cuticular Ha3-II OS=Homo sapiens GN=KRT33B PE=2 SV=3	68	2
RAN_HUMAN	GTP-binding nuclear protein Ran OS=Homo sapiens GN=RAN PE=1 SV=3	68	2
PDIA6_HUMAN	Protein disulfide-isomerase A6 OS=Homo sapiens GN=PDIA6 PE=1 SV=1	68	1
TRI27_HUMAN	Zinc finger protein RFP OS=Homo sapiens GN=TRIM27 PE=1 SV=1	67	1
K6PP_HUMAN	6-phosphofructokinase type C OS=Homo sapiens GN=PFKP PE=1 SV=2	67	4
PSB1_HUMAN	Proteasome subunit beta type-1 OS=Homo sapiens GN=PSMB1 PE=1 SV=2	67	1
RS27L_HUMAN	40S ribosomal protein S27-like OS=Homo sapiens GN=RPS27L PE=1 SV=3	67	1
VTNC_HUMAN	Vitronectin OS=Homo sapiens GN=VTN PE=1 SV=1	67	1
CSRP1_HUMAN	Cysteine and glycine-rich protein 1 OS=Homo sapiens GN=CSRP1 PE=1 SV=3	66	2
RUXF_HUMAN	Small nuclear ribonucleoprotein F OS=Homo sapiens GN=SNRPF PE=1 SV=1	66	1
DSC1_HUMAN	Desmocollin-1 OS=Homo sapiens GN=DSC1 PE=1 SV=2	66	1
BGAL_HUMAN	Beta-galactosidase OS=Homo sapiens GN=GLB1 PE=1 SV=2	66	1
NIP7_HUMAN	60S ribosome subunit biogenesis protein NIP7 homolog OS=Homo sapiens GN=NIP7 PE=1 SV=1	66	1
CCD86_HUMAN	Coiled-coil domain-containing protein 86 OS=Homo sapiens GN=CCDC86 PE=1 SV=1	66	4
HS74L_HUMAN	Heat shock 70 kDa protein 4L OS=Homo sapiens GN=HSPA4L PE=1 SV=3	65	2
PO210_HUMAN	Nuclear pore membrane glycoprotein 210 OS=Homo sapiens GN=NUP210 PE=1 SV=3	65	3
LARP1_HUMAN	La-related protein 1 OS=Homo sapiens GN=LARP1 PE=1 SV=2	65	3
MSRB3_HUMAN	Methionine-R-sulfoxide reductase B3 OS=Homo sapiens GN=MSRB3 PE=1 SV=2	65	1
PGM1_HUMAN	Phosphoglucomutase-1 OS=Homo sapiens GN=PGM1 PE=1 SV=3	65	1
CO5A2_HUMAN	Collagen alpha-2(V) chain OS=Homo sapiens GN=COL5A2 PE=1 SV=3	65	1
RS12_HUMAN	40S ribosomal protein S12 OS=Homo sapiens GN=RPS12 PE=1 SV=3	64	2
RAB12_HUMAN	Ras-related protein Rab-12 OS=Homo sapiens GN=RAB12 PE=1 SV=3	64	2
PININ_HUMAN	Pinin OS=Homo sapiens GN=PNN PE=1 SV=4	64	6
TFR1_HUMAN	Transferrin receptor protein 1 OS=Homo sapiens GN=TFRC PE=1 SV=2	64	1
AURKB_HUMAN	Aurora kinase B OS=Homo sapiens GN=AURKB PE=1 SV=3	64	1
NVL_HUMAN	Nuclear valosin-containing protein-like OS=Homo sapiens GN=NVL PE=1 SV=1	64	2
NU133_HUMAN	Nuclear pore complex protein Nup133 OS=Homo sapiens GN=NUP133 PE=1 SV=2	63	1
LRC59_HUMAN	Leucine-rich repeat-containing protein 59 OS=Homo sapiens GN=LRRC59 PE=1 SV=1	62	1
RUXE_HUMAN	Small nuclear ribonucleoprotein E OS=Homo sapiens GN=SNRPE PE=1 SV=1	61	2
MOT4_HUMAN	Monocarboxylate transporter 4 OS=Homo sapiens GN=SLC16A3 PE=1 SV=1	61	3
H2BFS_HUMAN	Histone H2B type F-S OS=Homo sapiens GN=H2BFS PE=1 SV=2	60	3
MYPT1_HUMAN	Protein phosphatase 1 regulatory subunit 12A OS=Homo sapiens GN=PPP1R12A PE=1 SV=1	60	5
BOP1_HUMAN	Ribosome biogenesis protein BOP1 OS=Homo sapiens GN=BOP1 PE=1 SV=2	60	1
SSRG_HUMAN	Translocon-associated protein subunit gamma OS=Homo sapiens GN=SSR3 PE=1 SV=1	60	1
TPRN_HUMAN	Taperin OS=Homo sapiens GN=TPRN PE=1 SV=2	60	1
SYG_HUMAN	Glycine--tRNA ligase OS=Homo sapiens GN=GARS PE=1 SV=3	60	1
PRPS1_HUMAN	Ribose-phosphate pyrophosphokinase 1 OS=Homo sapiens GN=PRPS1 PE=1 SV=2	60	2
DLRB1_HUMAN	Dynein light chain roadblock-type 1 OS=Homo sapiens GN=DYNLRB1 PE=1 SV=3	60	2
PDLI1_HUMAN	PDZ and LIM domain protein 1 OS=Homo sapiens GN=PDLIM1 PE=1 SV=4	60	4
CLCA_HUMAN	Clathrin light chain A OS=Homo sapiens GN=CLTA PE=1 SV=1	60	2
RS21_HUMAN	40S ribosomal protein S21 OS=Homo sapiens GN=RPS21 PE=1 SV=1	60	1
K1C16_HUMAN	Keratin, type I cytoskeletal 16 OS=Homo sapiens GN=KRT16 PE=1 SV=4	60	6
SC23A_HUMAN	Protein transport protein Sec23A OS=Homo sapiens GN=SEC23A PE=1 SV=2	59	1
K1C28_HUMAN	Keratin, type I cytoskeletal 28 OS=Homo sapiens GN=KRT28 PE=1 SV=2	59	1
CPSF7_HUMAN	Cleavage and polyadenylation specificity factor subunit 7 OS=Homo sapiens GN=CPSF7 PE=1 SV=1	59	1
UBF1_HUMAN	Nucleolar transcription factor 1 OS=Homo sapiens GN=UBTF PE=1 SV=1	59	3
S10A6_HUMAN	Protein S100-A6 OS=Homo sapiens GN=S100A6 PE=1 SV=1	59	1
AAAS_HUMAN	Aladin OS=Homo sapiens GN=AAAS PE=1 SV=1	58	3
PYR1_HUMAN	CAD protein OS=Homo sapiens GN=CAD PE=1 SV=3	58	1
GRWD1_HUMAN	Glutamate-rich WD repeat-containing protein 1 OS=Homo sapiens GN=GRWD1 PE=1 SV=1	58	1
RS26L_HUMAN	Putative 40S ribosomal protein S26-like 1 OS=Homo sapiens GN=RPS26P11 PE=5 SV=1	58	3
NDK8_HUMAN	Putative nucleoside diphosphate kinase OS=Homo sapiens GN=NME2P1 PE=5 SV=1	58	2
KC1AL_HUMAN	Casein kinase I isoform alpha-like OS=Homo sapiens GN=CSNK1A1L PE=2 SV=2	58	2
H12_HUMAN	Histone H1.2 OS=Homo sapiens GN=HIST1H1C PE=1 SV=2	57	2
FPPS_HUMAN	Farnesyl pyrophosphate synthase OS=Homo sapiens GN=FDPS PE=1 SV=4	57	1
H2B1D_HUMAN	Histone H2B type 1-D OS=Homo sapiens GN=HIST1H2BD PE=1 SV=2	57	2
DDX4_HUMAN	Probable ATP-dependent RNA helicase DDX4 OS=Homo sapiens GN=DDX4 PE=1 SV=2	56	1
CLUS_HUMAN	Clusterin OS=Homo sapiens GN=CLU PE=1 SV=1	56	1
RL7L_HUMAN	60S ribosomal protein L7-like 1 OS=Homo sapiens GN=RPL7L1 PE=1 SV=1	56	2
SRP68_HUMAN	Signal recognition particle subunit SRP68 OS=Homo sapiens GN=SRP68 PE=1 SV=2	56	2
RS30_HUMAN	40S ribosomal protein S30 OS=Homo sapiens GN=FAU PE=1 SV=1	56	1
BOREA_HUMAN	Borealin OS=Homo sapiens GN=CDCA8 PE=1 SV=2	56	1
SMD1_HUMAN	Small nuclear ribonucleoprotein Sm D1 OS=Homo sapiens GN=SNRPD1 PE=1 SV=1	56	3
MDHM_HUMAN	Malate dehydrogenase, mitochondrial OS=Homo sapiens GN=MDH2 PE=1 SV=3	55	1
DDX3Y_HUMAN	ATP-dependent RNA helicase DDX3Y OS=Homo sapiens GN=DDX3Y PE=1 SV=2	55	3
H2AW_HUMAN	Core histone macro-H2A.2 OS=Homo sapiens GN=H2AFY2 PE=1 SV=3	55	2
RS10_HUMAN	40S ribosomal protein S10 OS=Homo sapiens GN=RPS10 PE=1 SV=1	55	2
TCTP8_HUMAN	Putative translationally-controlled tumor protein-like protein TPT1P8 OS=Homo sapiens GN=TPT1P8 PE=5 SV=2	55	2
GLU2B_HUMAN	Glucosidase 2 subunit beta OS=Homo sapiens GN=PRKCSH PE=1 SV=2	55	1
HS902_HUMAN	Putative heat shock protein HSP 90-alpha A2 OS=Homo sapiens GN=HSP90AA2 PE=1 SV=2	55	1
CIRBP_HUMAN	Cold-inducible RNA-binding protein OS=Homo sapiens GN=CIRBP PE=1 SV=1	54	1
BLMH_HUMAN	Bleomycin hydrolase OS=Homo sapiens GN=BLMH PE=1 SV=1	54	2
RL28_HUMAN	60S ribosomal protein L28 OS=Homo sapiens GN=RPL28 PE=1 SV=3	54	2
RS23_HUMAN	40S ribosomal protein S23 OS=Homo sapiens GN=RPS23 PE=1 SV=3	54	1
HBB_HUMAN	Hemoglobin subunit beta OS=Homo sapiens GN=HBB PE=1 SV=2	53	1
FKBP4_HUMAN	Peptidyl-prolyl cis-trans isomerase FKBP4 OS=Homo sapiens GN=FKBP4 PE=1 SV=3	53	1
COPB2_HUMAN	Coatomer subunit beta~ OS=Homo sapiens GN=COPB2 PE=1 SV=2	53	4
1B46_HUMAN	HLA class I histocompatibility antigen, B-46 alpha chain OS=Homo sapiens GN=HLA-B PE=1 SV=1	53	4
TBA3E_HUMAN	Tubulin alpha-3E chain OS=Homo sapiens GN=TUBA3E PE=1 SV=2	53	2
RS27_HUMAN	40S ribosomal protein S27 OS=Homo sapiens GN=RPS27 PE=1 SV=3	52	1
PLSI_HUMAN	Plastin-1 OS=Homo sapiens GN=PLS1 PE=1 SV=2	52	1
GLYC_HUMAN	Serine hydroxymethyltransferase, cytosolic OS=Homo sapiens GN=SHMT1 PE=1 SV=1	52	1
PRDX3_HUMAN	Thioredoxin-dependent peroxide reductase, mitochondrial OS=Homo sapiens GN=PRDX3 PE=1 SV=3	52	1
SLU7_HUMAN	Pre-mRNA-splicing factor SLU7 OS=Homo sapiens GN=SLU7 PE=1 SV=2	51	3
PRP19_HUMAN	Pre-mRNA-processing factor 19 OS=Homo sapiens GN=PRPF19 PE=1 SV=1	51	1
COPE_HUMAN	Coatomer subunit epsilon OS=Homo sapiens GN=COPE PE=1 SV=3	51	1
DDB1_HUMAN	DNA damage-binding protein 1 OS=Homo sapiens GN=DDB1 PE=1 SV=1	51	2
CHD1_HUMAN	Chromodomain-helicase-DNA-binding protein 1 OS=Homo sapiens GN=CHD1 PE=1 SV=2	50	2
PSMD3_HUMAN	26S proteasome non-ATPase regulatory subunit 3 OS=Homo sapiens GN=PSMD3 PE=1 SV=2	50	1
P5CS_HUMAN	Delta-1-pyrroline-5-carboxylate synthase OS=Homo sapiens GN=ALDH18A1 PE=1 SV=2	50	1
SRP72_HUMAN	Signal recognition particle subunit SRP72 OS=Homo sapiens GN=SRP72 PE=1 SV=3	50	3
KRT38_HUMAN	Keratin, type I cuticular Ha8 OS=Homo sapiens GN=KRT38 PE=2 SV=3	50	2
VINC_HUMAN	Vinculin OS=Homo sapiens GN=VCL PE=1 SV=4	50	4
RS24_HUMAN	40S ribosomal protein S24 OS=Homo sapiens GN=RPS24 PE=1 SV=1	50	2
RSRC2_HUMAN	Arginine/serine-rich coiled-coil protein 2 OS=Homo sapiens GN=RSRC2 PE=1 SV=1	50	3
SYHC_HUMAN	Histidine--tRNA ligase, cytoplasmic OS=Homo sapiens GN=HARS PE=1 SV=2	50	2
STIP1_HUMAN	Stress-induced-phosphoprotein 1 OS=Homo sapiens GN=STIP1 PE=1 SV=1	50	7
SNP23_HUMAN	Synaptosomal-associated protein 23 OS=Homo sapiens GN=SNAP23 PE=1 SV=1	50	1
SYK_HUMAN	Lysine--tRNA ligase OS=Homo sapiens GN=KARS PE=1 SV=3	50	1
RRP1_HUMAN	Ribosomal RNA processing protein 1 homolog A OS=Homo sapiens GN=RRP1 PE=1 SV=1	50	1
SVIL_HUMAN	Supervillin OS=Homo sapiens GN=SVIL PE=1 SV=2	50	5
IF16_HUMAN	Gamma-interferon-inducible protein 16 OS=Homo sapiens GN=IFI16 PE=1 SV=3	49	1
MGN_HUMAN	Protein mago nashi homolog OS=Homo sapiens GN=MAGOH PE=1 SV=1	49	1
DLK1_HUMAN	Protein delta homolog 1 OS=Homo sapiens GN=DLK1 PE=1 SV=3	49	1
PLOD3_HUMAN	Procollagen-lysine,2-oxoglutarate 5-dioxygenase 3 OS=Homo sapiens GN=PLOD3 PE=1 SV=1	49	2
RAI14_HUMAN	Ankycorbin OS=Homo sapiens GN=RAI14 PE=1 SV=2	48	2
TAD2B_HUMAN	Transcriptional adapter 2-beta OS=Homo sapiens GN=TADA2B PE=1 SV=2	48	2
ACL6A_HUMAN	Actin-like protein 6A OS=Homo sapiens GN=ACTL6A PE=1 SV=1	48	1
SYTC_HUMAN	Threonine--tRNA ligase, cytoplasmic OS=Homo sapiens GN=TARS PE=1 SV=3	48	1
SYSC_HUMAN	Serine--tRNA ligase, cytoplasmic OS=Homo sapiens GN=SARS PE=1 SV=3	48	1
LMAN1_HUMAN	Protein ERGIC-53 OS=Homo sapiens GN=LMAN1 PE=1 SV=2	48	1
FIP1_HUMAN	Pre-mRNA 3~-end-processing factor FIP1 OS=Homo sapiens GN=FIP1L1 PE=1 SV=1	47	3
NUP93_HUMAN	Nuclear pore complex protein Nup93 OS=Homo sapiens GN=NUP93 PE=1 SV=2	47	2
PSA_HUMAN	Puromycin-sensitive aminopeptidase OS=Homo sapiens GN=NPEPPS PE=1 SV=2	47	1
SKP1_HUMAN	S-phase kinase-associated protein 1 OS=Homo sapiens GN=SKP1 PE=1 SV=2	47	2
RL36A_HUMAN	60S ribosomal protein L36a OS=Homo sapiens GN=RPL36A PE=1 SV=2	47	1
CASPE_HUMAN	Caspase-14 OS=Homo sapiens GN=CASP14 PE=1 SV=2	47	1
XP32_HUMAN	Skin-specific protein 32 OS=Homo sapiens GN=XP32 PE=1 SV=1	47	1
NH2L1_HUMAN	NHP2-like protein 1 OS=Homo sapiens GN=NHP2L1 PE=1 SV=3	46	1
TECR_HUMAN	Very-long-chain enoyl-CoA reductase OS=Homo sapiens GN=TECR PE=1 SV=1	46	3
EIF3K_HUMAN	Eukaryotic translation initiation factor 3 subunit K OS=Homo sapiens GN=EIF3K PE=1 SV=1	46	1
CNTP4_HUMAN	Contactin-associated protein-like 4 OS=Homo sapiens GN=CNTNAP4 PE=1 SV=3	46	2
NU205_HUMAN	Nuclear pore complex protein Nup205 OS=Homo sapiens GN=NUP205 PE=1 SV=3	46	2
PNPH_HUMAN	Purine nucleoside phosphorylase OS=Homo sapiens GN=PNP PE=1 SV=2	46	1
RAE1L_HUMAN	mRNA export factor OS=Homo sapiens GN=RAE1 PE=1 SV=1	46	1
UT14A_HUMAN	U3 small nucleolar RNA-associated protein 14 homolog A OS=Homo sapiens GN=UTP14A PE=1 SV=1	46	2
RL11_HUMAN	60S ribosomal protein L11 OS=Homo sapiens GN=RPL11 PE=1 SV=2	46	1
SIPA1_HUMAN	Signal-induced proliferation-associated protein 1 OS=Homo sapiens GN=SIPA1 PE=1 SV=1	45	1
H14_HUMAN	Histone H1.4 OS=Homo sapiens GN=HIST1H1E PE=1 SV=2	45	1
CBX5_HUMAN	Chromobox protein homolog 5 OS=Homo sapiens GN=CBX5 PE=1 SV=1	45	2
1433G_HUMAN	14-3-3 protein gamma OS=Homo sapiens GN=YWHAG PE=1 SV=2	45	2
EIF3M_HUMAN	Eukaryotic translation initiation factor 3 subunit M OS=Homo sapiens GN=EIF3M PE=1 SV=1	45	1
TAU_HUMAN	Microtubule-associated protein tau OS=Homo sapiens GN=MAPT PE=1 SV=5	44	2
PUR2_HUMAN	Trifunctional purine biosynthetic protein adenosine-3 OS=Homo sapiens GN=GART PE=1 SV=1	44	1
RS4Y2_HUMAN	40S ribosomal protein S4, Y isoform 2 OS=Homo sapiens GN=RPS4Y2 PE=2 SV=3	44	1
DNJA3_HUMAN	DnaJ homolog subfamily A member 3, mitochondrial OS=Homo sapiens GN=DNAJA3 PE=1 SV=2	44	1
PRPS3_HUMAN	Ribose-phosphate pyrophosphokinase 3 OS=Homo sapiens GN=PRPS1L1 PE=1 SV=2	44	1
ODPA_HUMAN	Pyruvate dehydrogenase E1 component subunit alpha, somatic form, mitochondrial OS=Homo sapiens GN=PDHA1 PE=1 SV=3	44	1
HYOU1_HUMAN	Hypoxia up-regulated protein 1 OS=Homo sapiens GN=HYOU1 PE=1 SV=1	44	3
IF2A_HUMAN	Eukaryotic translation initiation factor 2 subunit 1 OS=Homo sapiens GN=EIF2S1 PE=1 SV=3	44	1
K1C15_HUMAN	Keratin, type I cytoskeletal 15 OS=Homo sapiens GN=KRT15 PE=1 SV=3	44	1
RL3L_HUMAN	60S ribosomal protein L3-like OS=Homo sapiens GN=RPL3L PE=1 SV=3	44	3
BYST_HUMAN	Bystin OS=Homo sapiens GN=BYSL PE=1 SV=3	43	2
MYO1E_HUMAN	Unconventional myosin-Ie OS=Homo sapiens GN=MYO1E PE=1 SV=2	43	1
RRP5_HUMAN	Protein RRP5 homolog OS=Homo sapiens GN=PDCD11 PE=1 SV=3	43	3
TRA2A_HUMAN	Transformer-2 protein homolog alpha OS=Homo sapiens GN=TRA2A PE=1 SV=1	43	6
MPRIP_HUMAN	Myosin phosphatase Rho-interacting protein OS=Homo sapiens GN=MPRIP PE=1 SV=3	43	3
ARF1_HUMAN	ADP-ribosylation factor 1 OS=Homo sapiens GN=ARF1 PE=1 SV=2	43	1
XPP3_HUMAN	Probable Xaa-Pro aminopeptidase 3 OS=Homo sapiens GN=XPNPEP3 PE=1 SV=1	43	1
PADI1_HUMAN	Protein-arginine deiminase type-1 OS=Homo sapiens GN=PADI1 PE=1 SV=2	42	1
SFPQ_HUMAN	Splicing factor, proline- and glutamine-rich OS=Homo sapiens GN=SFPQ PE=1 SV=2	42	2
STEA4_HUMAN	Metalloreductase STEAP4 OS=Homo sapiens GN=STEAP4 PE=1 SV=1	42	3
G3PT_HUMAN	Glyceraldehyde-3-phosphate dehydrogenase, testis-specific OS=Homo sapiens GN=GAPDHS PE=1 SV=2	42	2
PSA6_HUMAN	Proteasome subunit alpha type-6 OS=Homo sapiens GN=PSMA6 PE=1 SV=1	42	1
FA83H_HUMAN	Protein FAM83H OS=Homo sapiens GN=FAM83H PE=1 SV=3	42	2
NOC2L_HUMAN	Nucleolar complex protein 2 homolog OS=Homo sapiens GN=NOC2L PE=1 SV=4	41	1
RRP12_HUMAN	RRP12-like protein OS=Homo sapiens GN=RRP12 PE=1 SV=2	41	4
H2B3B_HUMAN	Histone H2B type 3-B OS=Homo sapiens GN=HIST3H2BB PE=1 SV=3	41	1
ARPC3_HUMAN	Actin-related protein 2/3 complex subunit 3 OS=Homo sapiens GN=ARPC3 PE=1 SV=3	41	1
ATD3A_HUMAN	ATPase family AAA domain-containing protein 3A OS=Homo sapiens GN=ATAD3A PE=1 SV=2	41	3
PRS10_HUMAN	26S protease regulatory subunit 10B OS=Homo sapiens GN=PSMC6 PE=1 SV=1	41	4
ZZZ3_HUMAN	ZZ-type zinc finger-containing protein 3 OS=Homo sapiens GN=ZZZ3 PE=1 SV=1	41	3
TPM4_HUMAN	Tropomyosin alpha-4 chain OS=Homo sapiens GN=TPM4 PE=1 SV=3	41	4
RTCB_HUMAN	tRNA-splicing ligase RtcB homolog OS=Homo sapiens GN=RTCB PE=1 SV=1	40	1
SMC1A_HUMAN	Structural maintenance of chromosomes protein 1A OS=Homo sapiens GN=SMC1A PE=1 SV=2	40	3
TFAM_HUMAN	Transcription factor A, mitochondrial OS=Homo sapiens GN=TFAM PE=1 SV=1	40	2
CAPR1_HUMAN	Caprin-1 OS=Homo sapiens GN=CAPRIN1 PE=1 SV=2	40	1
BRX1_HUMAN	Ribosome biogenesis protein BRX1 homolog OS=Homo sapiens GN=BRIX1 PE=1 SV=2	40	2
COPG1_HUMAN	Coatomer subunit gamma-1 OS=Homo sapiens GN=COPG1 PE=1 SV=1	40	2
CHCH3_HUMAN	Coiled-coil-helix-coiled-coil-helix domain-containing protein 3, mitochondrial OS=Homo sapiens GN=CHCHD3 PE=1 SV=1	40	1
PSA4_HUMAN	Proteasome subunit alpha type-4 OS=Homo sapiens GN=PSMA4 PE=1 SV=1	39	1
ACTY_HUMAN	Beta-centractin OS=Homo sapiens GN=ACTR1B PE=1 SV=1	39	1
DDX23_HUMAN	Probable ATP-dependent RNA helicase DDX23 OS=Homo sapiens GN=DDX23 PE=1 SV=3	39	1
LPPRC_HUMAN	Leucine-rich PPR motif-containing protein, mitochondrial OS=Homo sapiens GN=LRPPRC PE=1 SV=3	39	3
NU160_HUMAN	Nuclear pore complex protein Nup160 OS=Homo sapiens GN=NUP160 PE=1 SV=3	39	3
GAR1_HUMAN	H/ACA ribonucleoprotein complex subunit 1 OS=Homo sapiens GN=GAR1 PE=1 SV=1	39	1
K1C40_HUMAN	Keratin, type I cytoskeletal 40 OS=Homo sapiens GN=KRT40 PE=1 SV=2	39	2
NOC3L_HUMAN	Nucleolar complex protein 3 homolog OS=Homo sapiens GN=NOC3L PE=1 SV=1	39	1
GLYM_HUMAN	Serine hydroxymethyltransferase, mitochondrial OS=Homo sapiens GN=SHMT2 PE=1 SV=3	39	1
NAV2_HUMAN	Neuron navigator 2 OS=Homo sapiens GN=NAV2 PE=1 SV=3	39	7
PGAM1_HUMAN	Phosphoglycerate mutase 1 OS=Homo sapiens GN=PGAM1 PE=1 SV=2	38	1
CN166_HUMAN	UPF0568 protein C14orf166 OS=Homo sapiens GN=C14orf166 PE=1 SV=1	38	1
PP2AA_HUMAN	Serine/threonine-protein phosphatase 2A catalytic subunit alpha isoform OS=Homo sapiens GN=PPP2CA PE=1 SV=1	38	1
APT_HUMAN	Adenine phosphoribosyltransferase OS=Homo sapiens GN=APRT PE=1 SV=2	38	1
WDR12_HUMAN	Ribosome biogenesis protein WDR12 OS=Homo sapiens GN=WDR12 PE=1 SV=2	38	2
PWP2_HUMAN	Periodic tryptophan protein 2 homolog OS=Homo sapiens GN=PWP2 PE=1 SV=2	38	2
RU17_HUMAN	U1 small nuclear ribonucleoprotein 70 kDa OS=Homo sapiens GN=SNRNP70 PE=1 SV=2	38	1
RS17L_HUMAN	40S ribosomal protein S17-like OS=Homo sapiens GN=RPS17L PE=1 SV=1	37	2
PELP1_HUMAN	Proline-, glutamic acid- and leucine-rich protein 1 OS=Homo sapiens GN=PELP1 PE=1 SV=2	37	1
RAB5C_HUMAN	Ras-related protein Rab-5C OS=Homo sapiens GN=RAB5C PE=1 SV=2	37	2
RU2A_HUMAN	U2 small nuclear ribonucleoprotein A~ OS=Homo sapiens GN=SNRPA1 PE=1 SV=2	37	2
ERP29_HUMAN	Endoplasmic reticulum resident protein 29 OS=Homo sapiens GN=ERP29 PE=1 SV=4	37	1
EDF1_HUMAN	Endothelial differentiation-related factor 1 OS=Homo sapiens GN=EDF1 PE=1 SV=1	37	1
CALL5_HUMAN	Calmodulin-like protein 5 OS=Homo sapiens GN=CALML5 PE=1 SV=2	37	1
SMN_HUMAN	Survival motor neuron protein OS=Homo sapiens GN=SMN1 PE=1 SV=1	37	1
RSMB_HUMAN	Small nuclear ribonucleoprotein-associated proteins B and B~ OS=Homo sapiens GN=SNRPB PE=1 SV=2	37	1
1433S_HUMAN	14-3-3 protein sigma OS=Homo sapiens GN=SFN PE=1 SV=1	37	2
MSLNL_HUMAN	Mesothelin-like protein OS=Homo sapiens GN=MSLNL PE=2 SV=3	36	1
KRT36_HUMAN	Keratin, type I cuticular Ha6 OS=Homo sapiens GN=KRT36 PE=1 SV=1	36	1
IGHG1_HUMAN	Ig gamma-1 chain C region OS=Homo sapiens GN=IGHG1 PE=1 SV=1	36	1
S1A7A_HUMAN	Protein S100-A7A OS=Homo sapiens GN=S100A7A PE=1 SV=3	36	1
KRT86_HUMAN	Keratin, type II cuticular Hb6 OS=Homo sapiens GN=KRT86 PE=1 SV=1	36	5
SPTB1_HUMAN	Spectrin beta chain, erythrocytic OS=Homo sapiens GN=SPTB PE=1 SV=5	36	3
IPO7_HUMAN	Importin-7 OS=Homo sapiens GN=IPO7 PE=1 SV=1	36	1
TITIN_HUMAN	Titin OS=Homo sapiens GN=TTN PE=1 SV=4	36	36
STK25_HUMAN	Serine/threonine-protein kinase 25 OS=Homo sapiens GN=STK25 PE=1 SV=1	36	2
STAG3_HUMAN	Cohesin subunit SA-3 OS=Homo sapiens GN=STAG3 PE=1 SV=2	35	2
SET_HUMAN	Protein SET OS=Homo sapiens GN=SET PE=1 SV=3	35	1
S10A4_HUMAN	Protein S100-A4 OS=Homo sapiens GN=S100A4 PE=1 SV=1	35	2
PABP3_HUMAN	Polyadenylate-binding protein 3 OS=Homo sapiens GN=PABPC3 PE=1 SV=2	35	3
RAP1A_HUMAN	Ras-related protein Rap-1A OS=Homo sapiens GN=RAP1A PE=1 SV=1	35	1
CP080_HUMAN	UPF0468 protein C16orf80 OS=Homo sapiens GN=C16orf80 PE=1 SV=1	35	1
GSTK1_HUMAN	Glutathione S-transferase kappa 1 OS=Homo sapiens GN=GSTK1 PE=1 SV=3	35	1
NXF1_HUMAN	Nuclear RNA export factor 1 OS=Homo sapiens GN=NXF1 PE=1 SV=1	35	1
PRDX5_HUMAN	Peroxiredoxin-5, mitochondrial OS=Homo sapiens GN=PRDX5 PE=1 SV=4	35	1
TOP1M_HUMAN	DNA topoisomerase I, mitochondrial OS=Homo sapiens GN=TOP1MT PE=2 SV=1	34	4
CYTSA_HUMAN	Cytospin-A OS=Homo sapiens GN=SPECC1L PE=1 SV=2	34	1
RT27_HUMAN	28S ribosomal protein S27, mitochondrial OS=Homo sapiens GN=MRPS27 PE=1 SV=3	34	1
UCHL5_HUMAN	Ubiquitin carboxyl-terminal hydrolase isozyme L5 OS=Homo sapiens GN=UCHL5 PE=1 SV=3	34	1
MOV10_HUMAN	Putative helicase MOV-10 OS=Homo sapiens GN=MOV10 PE=1 SV=2	34	2
KT33A_HUMAN	Keratin, type I cuticular Ha3-I OS=Homo sapiens GN=KRT33A PE=2 SV=2	34	1
HS3S5_HUMAN	Heparan sulfate glucosamine 3-O-sulfotransferase 5 OS=Homo sapiens GN=HS3ST5 PE=1 SV=1	33	1
TRIM4_HUMAN	Tripartite motif-containing protein 4 OS=Homo sapiens GN=TRIM4 PE=2 SV=2	33	4
EIF3F_HUMAN	Eukaryotic translation initiation factor 3 subunit F OS=Homo sapiens GN=EIF3F PE=1 SV=1	33	1
ATPK_HUMAN	ATP synthase subunit f, mitochondrial OS=Homo sapiens GN=ATP5J2 PE=1 SV=3	33	1
6PGD_HUMAN	6-phosphogluconate dehydrogenase, decarboxylating OS=Homo sapiens GN=PGD PE=1 SV=3	33	1
BUB3_HUMAN	Mitotic checkpoint protein BUB3 OS=Homo sapiens GN=BUB3 PE=1 SV=1	33	2
K6PF_HUMAN	6-phosphofructokinase, muscle type OS=Homo sapiens GN=PFKM PE=1 SV=2	33	2
RT34_HUMAN	28S ribosomal protein S34, mitochondrial OS=Homo sapiens GN=MRPS34 PE=1 SV=2	33	2
COMT_HUMAN	Catechol O-methyltransferase OS=Homo sapiens GN=COMT PE=1 SV=2	32	1
RL37A_HUMAN	60S ribosomal protein L37a OS=Homo sapiens GN=RPL37A PE=1 SV=2	32	1
CPSF6_HUMAN	Cleavage and polyadenylation specificity factor subunit 6 OS=Homo sapiens GN=CPSF6 PE=1 SV=2	32	2
CGAS_HUMAN	Cyclic GMP-AMP synthase OS=Homo sapiens GN=MB21D1 PE=1 SV=2	32	1
IF5A1_HUMAN	Eukaryotic translation initiation factor 5A-1 OS=Homo sapiens GN=EIF5A PE=1 SV=2	32	1
NAA25_HUMAN	N-alpha-acetyltransferase 25, NatB auxiliary subunit OS=Homo sapiens GN=NAA25 PE=1 SV=1	32	2
NP1L4_HUMAN	Nucleosome assembly protein 1-like 4 OS=Homo sapiens GN=NAP1L4 PE=1 SV=1	32	1
SC16A_HUMAN	Protein transport protein Sec16A OS=Homo sapiens GN=SEC16A PE=1 SV=3	31	1
MIRO2_HUMAN	Mitochondrial Rho GTPase 2 OS=Homo sapiens GN=RHOT2 PE=1 SV=2	31	1
LUZP1_HUMAN	Leucine zipper protein 1 OS=Homo sapiens GN=LUZP1 PE=1 SV=2	31	1
RBM8A_HUMAN	RNA-binding protein 8A OS=Homo sapiens GN=RBM8A PE=1 SV=1	31	3
RPB3_HUMAN	DNA-directed RNA polymerase II subunit RPB3 OS=Homo sapiens GN=POLR2C PE=1 SV=2	31	2
SYDC_HUMAN	Aspartate--tRNA ligase, cytoplasmic OS=Homo sapiens GN=DARS PE=1 SV=2	31	2
DCTN2_HUMAN	Dynactin subunit 2 OS=Homo sapiens GN=DCTN2 PE=1 SV=4	31	1
RUXGL_HUMAN	Small nuclear ribonucleoprotein G-like protein OS=Homo sapiens PE=3 SV=2	31	1
WDTC1_HUMAN	WD and tetratricopeptide repeats protein 1 OS=Homo sapiens GN=WDTC1 PE=1 SV=2	31	7
FEN1_HUMAN	Flap endonuclease 1 OS=Homo sapiens GN=FEN1 PE=1 SV=1	31	2
PDCD6_HUMAN	Programmed cell death protein 6 OS=Homo sapiens GN=PDCD6 PE=1 SV=1	31	2
SYIM_HUMAN	Isoleucine--tRNA ligase, mitochondrial OS=Homo sapiens GN=IARS2 PE=1 SV=2	31	2
FXR1_HUMAN	Fragile X mental retardation syndrome-related protein 1 OS=Homo sapiens GN=FXR1 PE=1 SV=3	31	1
LCA5L_HUMAN	Lebercilin-like protein OS=Homo sapiens GN=LCA5L PE=2 SV=1	31	1
SYRC_HUMAN	Arginine--tRNA ligase, cytoplasmic OS=Homo sapiens GN=RARS PE=1 SV=2	30	1
XPO2_HUMAN	Exportin-2 OS=Homo sapiens GN=CSE1L PE=1 SV=3	30	1
MAPK2_HUMAN	MAP kinase-activated protein kinase 2 OS=Homo sapiens GN=MAPKAPK2 PE=1 SV=1	30	1
SPTN2_HUMAN	Spectrin beta chain, non-erythrocytic 2 OS=Homo sapiens GN=SPTBN2 PE=1 SV=3	30	4
CAP1_HUMAN	Adenylyl cyclase-associated protein 1 OS=Homo sapiens GN=CAP1 PE=1 SV=5	29	2
LEG7_HUMAN	Galectin-7 OS=Homo sapiens GN=LGALS7 PE=1 SV=2	29	2
ARPC4_HUMAN	Actin-related protein 2/3 complex subunit 4 OS=Homo sapiens GN=ARPC4 PE=1 SV=3	29	1
RAD21_HUMAN	Double-strand-break repair protein rad21 homolog OS=Homo sapiens GN=RAD21 PE=1 SV=2	29	1
TIM50_HUMAN	Mitochondrial import inner membrane translocase subunit TIM50 OS=Homo sapiens GN=TIMM50 PE=1 SV=2	29	2
TRI11_HUMAN	E3 ubiquitin-protein ligase TRIM11 OS=Homo sapiens GN=TRIM11 PE=1 SV=2	29	1
RS15_HUMAN	40S ribosomal protein S15 OS=Homo sapiens GN=RPS15 PE=1 SV=2	29	1
NTM1A_HUMAN	N-terminal Xaa-Pro-Lys N-methyltransferase 1 OS=Homo sapiens GN=NTMT1 PE=1 SV=3	29	1
RING2_HUMAN	E3 ubiquitin-protein ligase RING2 OS=Homo sapiens GN=RNF2 PE=1 SV=1	28	1
SC31A_HUMAN	Protein transport protein Sec31A OS=Homo sapiens GN=SEC31A PE=1 SV=3	28	3
MTX2_HUMAN	Metaxin-2 OS=Homo sapiens GN=MTX2 PE=1 SV=1	28	1
MACF1_HUMAN	Microtubule-actin cross-linking factor 1, isoforms 1/2/3/5 OS=Homo sapiens GN=MACF1 PE=1 SV=4	28	8
K2C74_HUMAN	Keratin, type II cytoskeletal 74 OS=Homo sapiens GN=KRT74 PE=1 SV=2	28	1
CCD25_HUMAN	Coiled-coil domain-containing protein 25 OS=Homo sapiens GN=CCDC25 PE=1 SV=2	28	1
EMC8_HUMAN	ER membrane protein complex subunit 8 OS=Homo sapiens GN=EMC8 PE=1 SV=1	28	1
MYH11_HUMAN	Myosin-11 OS=Homo sapiens GN=MYH11 PE=1 SV=3	28	5
THOC6_HUMAN	THO complex subunit 6 homolog OS=Homo sapiens GN=THOC6 PE=1 SV=1	27	1
MET25_HUMAN	Methyltransferase-like protein 25 OS=Homo sapiens GN=METTL25 PE=2 SV=2	27	1
ACL6B_HUMAN	Actin-like protein 6B OS=Homo sapiens GN=ACTL6B PE=1 SV=1	27	1
PLCX1_HUMAN	PI-PLC X domain-containing protein 1 OS=Homo sapiens GN=PLCXD1 PE=2 SV=1	27	1
IMP3_HUMAN	U3 small nucleolar ribonucleoprotein protein IMP3 OS=Homo sapiens GN=IMP3 PE=1 SV=1	27	1
SYYC_HUMAN	Tyrosine--tRNA ligase, cytoplasmic OS=Homo sapiens GN=YARS PE=1 SV=4	26	2
ALDR_HUMAN	Aldose reductase OS=Homo sapiens GN=AKR1B1 PE=1 SV=3	26	1
MAGD2_HUMAN	Melanoma-associated antigen D2 OS=Homo sapiens GN=MAGED2 PE=1 SV=2	26	5
LIMD2_HUMAN	LIM domain-containing protein 2 OS=Homo sapiens GN=LIMD2 PE=1 SV=1	26	1
ABHD8_HUMAN	Abhydrolase domain-containing protein 8 OS=Homo sapiens GN=ABHD8 PE=2 SV=1	26	1
SNRPA_HUMAN	U1 small nuclear ribonucleoprotein A OS=Homo sapiens GN=SNRPA PE=1 SV=3	26	1
MEX3D_HUMAN	RNA-binding protein MEX3D OS=Homo sapiens GN=MEX3D PE=1 SV=3	26	1
AKAP2_HUMAN	A-kinase anchor protein 2 OS=Homo sapiens GN=AKAP2 PE=1 SV=3	25	1
PLCA_HUMAN	1-acyl-sn-glycerol-3-phosphate acyltransferase alpha OS=Homo sapiens GN=AGPAT1 PE=1 SV=2	25	1
STML2_HUMAN	Stomatin-like protein 2, mitochondrial OS=Homo sapiens GN=STOML2 PE=1 SV=1	25	1
OTUB1_HUMAN	Ubiquitin thioesterase OTUB1 OS=Homo sapiens GN=OTUB1 PE=1 SV=2	25	2
BAZ2B_HUMAN	Bromodomain adjacent to zinc finger domain protein 2B OS=Homo sapiens GN=BAZ2B PE=1 SV=3	25	2
KRI1_HUMAN	Protein KRI1 homolog OS=Homo sapiens GN=KRI1 PE=1 SV=3	25	2
2AAA_HUMAN	Serine/threonine-protein phosphatase 2A 65 kDa regulatory subunit A alpha isoform OS=Homo sapiens GN=PPP2R1A PE=1 SV=4	24	3
CHRD1_HUMAN	Cysteine and histidine-rich domain-containing protein 1 OS=Homo sapiens GN=CHORDC1 PE=1 SV=2	24	1
GEMI4_HUMAN	Gem-associated protein 4 OS=Homo sapiens GN=GEMIN4 PE=1 SV=2	24	2
GUAA_HUMAN	GMP synthase [glutamine-hydrolyzing] OS=Homo sapiens GN=GMPS PE=1 SV=1	24	2
RT21_HUMAN	28S ribosomal protein S21, mitochondrial OS=Homo sapiens GN=MRPS21 PE=1 SV=2	24	1
RRP15_HUMAN	RRP15-like protein OS=Homo sapiens GN=RRP15 PE=1 SV=2	23	2
FUBP2_HUMAN	Far upstream element-binding protein 2 OS=Homo sapiens GN=KHSRP PE=1 SV=4	23	1
UBE2N_HUMAN	Ubiquitin-conjugating enzyme E2 N OS=Homo sapiens GN=UBE2N PE=1 SV=1	23	1
RT29_HUMAN	28S ribosomal protein S29, mitochondrial OS=Homo sapiens GN=DAP3 PE=1 SV=1	23	1
ECH1_HUMAN	Delta(3,5)-Delta(2,4)-dienoyl-CoA isomerase, mitochondrial OS=Homo sapiens GN=ECH1 PE=1 SV=2	23	1
CTDP1_HUMAN	RNA polymerase II subunit A C-terminal domain phosphatase OS=Homo sapiens GN=CTDP1 PE=1 SV=3	23	3
MYO9A_HUMAN	Unconventional myosin-IXa OS=Homo sapiens GN=MYO9A PE=1 SV=2	22	3
RPAC1_HUMAN	DNA-directed RNA polymerases I and III subunit RPAC1 OS=Homo sapiens GN=POLR1C PE=1 SV=1	22	1
CATIN_HUMAN	Cactin OS=Homo sapiens GN=CACTIN PE=1 SV=3	22	2
PPHLN_HUMAN	Periphilin-1 OS=Homo sapiens GN=PPHLN1 PE=1 SV=2	22	3
1433Z_HUMAN	14-3-3 protein zeta/delta OS=Homo sapiens GN=YWHAZ PE=1 SV=1	22	3
SLIK1_HUMAN	SLIT and NTRK-like protein 1 OS=Homo sapiens GN=SLITRK1 PE=1 SV=2	21	99
ESCO2_HUMAN	N-acetyltransferase ESCO2 OS=Homo sapiens GN=ESCO2 PE=1 SV=1	21	4
WDR87_HUMAN	WD repeat-containing protein 87 OS=Homo sapiens GN=WDR87 PE=1 SV=3	21	7
ITB1_HUMAN	Integrin beta-1 OS=Homo sapiens GN=ITGB1 PE=1 SV=2	21	1
CDC5L_HUMAN	Cell division cycle 5-like protein OS=Homo sapiens GN=CDC5L PE=1 SV=2	20	1
RN213_HUMAN	E3 ubiquitin-protein ligase RNF213 OS=Homo sapiens GN=RNF213 PE=1 SV=3	20	4
MDC1_HUMAN	Mediator of DNA damage checkpoint protein 1 OS=Homo sapiens GN=MDC1 PE=1 SV=3	20	2
BAG3_HUMAN	BAG family molecular chaperone regulator 3 OS=Homo sapiens GN=BAG3 PE=1 SV=3	20	2
NUCKS_HUMAN	Nuclear ubiquitous casein and cyclin-dependent kinase substrate 1 OS=Homo sapiens GN=NUCKS1 PE=1 SV=1	20	1
UBP47_HUMAN	Ubiquitin carboxyl-terminal hydrolase 47 OS=Homo sapiens GN=USP47 PE=1 SV=3	19	4
EIF3E_HUMAN	Eukaryotic translation initiation factor 3 subunit E OS=Homo sapiens GN=EIF3E PE=1 SV=1	19	1
HXA3_HUMAN	Homeobox protein Hox-A3 OS=Homo sapiens GN=HOXA3 PE=2 SV=1	19	1
SH3G3_HUMAN	Endophilin-A3 OS=Homo sapiens GN=SH3GL3 PE=1 SV=1	19	17
SAMH1_HUMAN	Deoxynucleoside triphosphate triphosphohydrolase SAMHD1 OS=Homo sapiens GN=SAMHD1 PE=1 SV=2	19	1
MANF_HUMAN	Mesencephalic astrocyte-derived neurotrophic factor OS=Homo sapiens GN=MANF PE=1 SV=3	19	1
STAR9_HUMAN	StAR-related lipid transfer protein 9 OS=Homo sapiens GN=STARD9 PE=1 SV=3	19	5
STX1A_HUMAN	Syntaxin-1A OS=Homo sapiens GN=STX1A PE=1 SV=1	18	2
SPI2A_HUMAN	Spindlin-2A OS=Homo sapiens GN=SPIN2A PE=1 SV=3	18	1
LTBP1_HUMAN	Latent-transforming growth factor beta-binding protein 1 OS=Homo sapiens GN=LTBP1 PE=1 SV=4	18	3
WDR1_HUMAN	WD repeat-containing protein 1 OS=Homo sapiens GN=WDR1 PE=1 SV=4	18	1
ITIH3_HUMAN	Inter-alpha-trypsin inhibitor heavy chain H3 OS=Homo sapiens GN=ITIH3 PE=1 SV=2	18	3
ISM2_HUMAN	Isthmin-2 OS=Homo sapiens GN=ISM2 PE=2 SV=1	17	2
SCAFB_HUMAN	Protein SCAF11 OS=Homo sapiens GN=SCAF11 PE=1 SV=2	17	2
MALD2_HUMAN	MARVEL domain-containing protein 2 OS=Homo sapiens GN=MARVELD2 PE=1 SV=2	17	1
GDIB_HUMAN	Rab GDP dissociation inhibitor beta OS=Homo sapiens GN=GDI2 PE=1 SV=2	16	1
MARK1_HUMAN	Serine/threonine-protein kinase MARK1 OS=Homo sapiens GN=MARK1 PE=1 SV=2	15	2
SLTM_HUMAN	SAFB-like transcription modulator OS=Homo sapiens GN=SLTM PE=1 SV=2	14	2
NASP_HUMAN	Nuclear autoantigenic sperm protein OS=Homo sapiens GN=NASP PE=1 SV=2	14	2
RIT2_HUMAN	GTP-binding protein Rit2 OS=Homo sapiens GN=RIT2 PE=1 SV=1	14	2
CE162_HUMAN	Centrosomal protein of 162 kDa OS=Homo sapiens GN=KIAA1009 PE=1 SV=2	13	4

## Sheet: FlagCHMP4C_All(864)
Flag::CHMP4C specific hits (864)
prot_id	prot_name	prot_score	peptide
PLEC_HUMAN	Plectin OS=Homo sapiens GN=PLEC PE=1 SV=3	7954	305
VIME_HUMAN	Vimentin OS=Homo sapiens GN=VIM PE=1 SV=4	6940	202
K2C8_HUMAN	Keratin, type II cytoskeletal 8 OS=Homo sapiens GN=KRT8 PE=1 SV=7	3934	125
K2C1_HUMAN	Keratin, type II cytoskeletal 1 OS=Homo sapiens GN=KRT1 PE=1 SV=6	3929	113
SPTN1_HUMAN	Spectrin alpha chain, non-erythrocytic 1 OS=Homo sapiens GN=SPTAN1 PE=1 SV=3	3728	123
ACTB_HUMAN	Actin, cytoplasmic 1 OS=Homo sapiens GN=ACTB PE=1 SV=1	3298	88
ACTN4_HUMAN	Alpha-actinin-4 OS=Homo sapiens GN=ACTN4 PE=1 SV=2	3197	85
EPIPL_HUMAN	Epiplakin OS=Homo sapiens GN=EPPK1 PE=1 SV=2	2920	101
K1C18_HUMAN	Keratin, type I cytoskeletal 18 OS=Homo sapiens GN=KRT18 PE=1 SV=2	2733	76
K2C7_HUMAN	Keratin, type II cytoskeletal 7 OS=Homo sapiens GN=KRT7 PE=1 SV=5	2535	72
FLNA_HUMAN	Filamin-A OS=Homo sapiens GN=FLNA PE=1 SV=4	2230	70
SPTB2_HUMAN	Spectrin beta chain, non-erythrocytic 1 OS=Homo sapiens GN=SPTBN1 PE=1 SV=2	2095	91
PERI_HUMAN	Peripherin OS=Homo sapiens GN=PRPH PE=1 SV=2	1876	51
K1C10_HUMAN	Keratin, type I cytoskeletal 10 OS=Homo sapiens GN=KRT10 PE=1 SV=6	1756	58
GFAP_HUMAN	Glial fibrillary acidic protein OS=Homo sapiens GN=GFAP PE=1 SV=1	1742	46
K22E_HUMAN	Keratin, type II cytoskeletal 2 epidermal OS=Homo sapiens GN=KRT2 PE=1 SV=2	1727	56
ACTA_HUMAN	Actin, aortic smooth muscle OS=Homo sapiens GN=ACTA2 PE=1 SV=1	1662	55
ACTN1_HUMAN	Alpha-actinin-1 OS=Homo sapiens GN=ACTN1 PE=1 SV=2	1644	52
TOP2A_HUMAN	DNA topoisomerase 2-alpha OS=Homo sapiens GN=TOP2A PE=1 SV=3	1484	57
CHM4C_HUMAN	Charged multivesicular body protein 4c OS=Homo sapiens GN=CHMP4C PE=1 SV=1	1482	34
HSP7C_HUMAN	Heat shock cognate 71 kDa protein OS=Homo sapiens GN=HSPA8 PE=1 SV=1	1311	36
LMNA_HUMAN	Prelamin-A/C OS=Homo sapiens GN=LMNA PE=1 SV=1	1249	38
H4_HUMAN	Histone H4 OS=Homo sapiens GN=HIST1H4A PE=1 SV=2	1231	62
FAS_HUMAN	Fatty acid synthase OS=Homo sapiens GN=FASN PE=1 SV=3	1227	31
NPM_HUMAN	Nucleophosmin OS=Homo sapiens GN=NPM1 PE=1 SV=2	1216	28
HNRPM_HUMAN	Heterogeneous nuclear ribonucleoprotein M OS=Homo sapiens GN=HNRNPM PE=1 SV=3	1207	43
STK38_HUMAN	Serine/threonine-protein kinase 38 OS=Homo sapiens GN=STK38 PE=1 SV=1	1148	37
ROA2_HUMAN	Heterogeneous nuclear ribonucleoproteins A2/B1 OS=Homo sapiens GN=HNRNPA2B1 PE=1 SV=2	1095	31
K1C9_HUMAN	Keratin, type I cytoskeletal 9 OS=Homo sapiens GN=KRT9 PE=1 SV=3	1090	25
TBB2A_HUMAN	Tubulin beta-2A chain OS=Homo sapiens GN=TUBB2A PE=1 SV=1	1052	27
MYH9_HUMAN	Myosin-9 OS=Homo sapiens GN=MYH9 PE=1 SV=4	1039	49
XRCC6_HUMAN	X-ray repair cross-complementing protein 6 OS=Homo sapiens GN=XRCC6 PE=1 SV=2	1039	61
LMO7_HUMAN	LIM domain only protein 7 OS=Homo sapiens GN=LMO7 PE=1 SV=3	1035	41
HSP71_HUMAN	Heat shock 70 kDa protein 1A/1B OS=Homo sapiens GN=HSPA1A PE=1 SV=5	1024	25
DHX9_HUMAN	ATP-dependent RNA helicase A OS=Homo sapiens GN=DHX9 PE=1 SV=4	1012	30
HS90A_HUMAN	Heat shock protein HSP 90-alpha OS=Homo sapiens GN=HSP90AA1 PE=1 SV=5	1004	31
TBA1A_HUMAN	Tubulin alpha-1A chain OS=Homo sapiens GN=TUBA1A PE=1 SV=1	975	21
TR150_HUMAN	Thyroid hormone receptor-associated protein 3 OS=Homo sapiens GN=THRAP3 PE=1 SV=2	949	34
SRSF1_HUMAN	Serine/arginine-rich splicing factor 1 OS=Homo sapiens GN=SRSF1 PE=1 SV=2	945	26
TBB5_HUMAN	Tubulin beta chain OS=Homo sapiens GN=TUBB PE=1 SV=2	921	24
LMNB1_HUMAN	Lamin-B1 OS=Homo sapiens GN=LMNB1 PE=1 SV=2	912	25
RO52_HUMAN	E3 ubiquitin-protein ligase TRIM21 OS=Homo sapiens GN=TRIM21 PE=1 SV=1	872	27
H2B1B_HUMAN	Histone H2B type 1-B OS=Homo sapiens GN=HIST1H2BB PE=1 SV=2	866	16
MISP_HUMAN	Mitotic interactor and substrate of PLK1 OS=Homo sapiens GN=MISP PE=1 SV=1	852	25
KI67_HUMAN	Antigen KI-67 OS=Homo sapiens GN=MKI67 PE=1 SV=2	841	54
DREB_HUMAN	Drebrin OS=Homo sapiens GN=DBN1 PE=1 SV=4	833	18
FLNB_HUMAN	Filamin-B OS=Homo sapiens GN=FLNB PE=1 SV=2	823	86
LIMA1_HUMAN	LIM domain and actin-binding protein 1 OS=Homo sapiens GN=LIMA1 PE=1 SV=1	812	20
HNRPC_HUMAN	Heterogeneous nuclear ribonucleoproteins C1/C2 OS=Homo sapiens GN=HNRNPC PE=1 SV=4	804	20
ROA1_HUMAN	Heterogeneous nuclear ribonucleoprotein A1 OS=Homo sapiens GN=HNRNPA1 PE=1 SV=5	769	18
CLH1_HUMAN	Clathrin heavy chain 1 OS=Homo sapiens GN=CLTC PE=1 SV=5	746	22
RA1L2_HUMAN	Heterogeneous nuclear ribonucleoprotein A1-like 2 OS=Homo sapiens GN=HNRNPA1L2 PE=2 SV=2	745	23
DESP_HUMAN	Desmoplakin OS=Homo sapiens GN=DSP PE=1 SV=3	742	54
GRP78_HUMAN	78 kDa glucose-regulated protein OS=Homo sapiens GN=HSPA5 PE=1 SV=2	704	26
DDX21_HUMAN	Nucleolar RNA helicase 2 OS=Homo sapiens GN=DDX21 PE=1 SV=5	701	29
HNRPU_HUMAN	Heterogeneous nuclear ribonucleoprotein U OS=Homo sapiens GN=HNRNPU PE=1 SV=6	692	23
RBM39_HUMAN	RNA-binding protein 39 OS=Homo sapiens GN=RBM39 PE=1 SV=2	691	15
HNRPK_HUMAN	Heterogeneous nuclear ribonucleoprotein K OS=Homo sapiens GN=HNRNPK PE=1 SV=1	678	13
HS90B_HUMAN	Heat shock protein HSP 90-beta OS=Homo sapiens GN=HSP90AB1 PE=1 SV=4	672	24
EF1A1_HUMAN	Elongation factor 1-alpha 1 OS=Homo sapiens GN=EEF1A1 PE=1 SV=1	668	19
EF2_HUMAN	Elongation factor 2 OS=Homo sapiens GN=EEF2 PE=1 SV=4	657	25
TCP4_HUMAN	Activated RNA polymerase II transcriptional coactivator p15 OS=Homo sapiens GN=SUB1 PE=1 SV=3	649	16
KIF11_HUMAN	Kinesin-like protein KIF11 OS=Homo sapiens GN=KIF11 PE=1 SV=2	646	22
NUCL_HUMAN	Nucleolin OS=Homo sapiens GN=NCL PE=1 SV=3	641	32
IF4A1_HUMAN	Eukaryotic initiation factor 4A-I OS=Homo sapiens GN=EIF4A1 PE=1 SV=1	636	19
ILF3_HUMAN	Interleukin enhancer-binding factor 3 OS=Homo sapiens GN=ILF3 PE=1 SV=3	618	21
ACTBM_HUMAN	Putative beta-actin-like protein 3 OS=Homo sapiens GN=POTEKP PE=5 SV=1	594	16
PPIB_HUMAN	Peptidyl-prolyl cis-trans isomerase B OS=Homo sapiens GN=PPIB PE=1 SV=2	579	19
HSPB1_HUMAN	Heat shock protein beta-1 OS=Homo sapiens GN=HSPB1 PE=1 SV=2	576	12
BCLF1_HUMAN	Bcl-2-associated transcription factor 1 OS=Homo sapiens GN=BCLAF1 PE=1 SV=2	573	23
TBA4A_HUMAN	Tubulin alpha-4A chain OS=Homo sapiens GN=TUBA4A PE=1 SV=1	572	12
SSRP1_HUMAN	FACT complex subunit SSRP1 OS=Homo sapiens GN=SSRP1 PE=1 SV=1	564	25
ACTN2_HUMAN	Alpha-actinin-2 OS=Homo sapiens GN=ACTN2 PE=1 SV=1	561	23
ACTBL_HUMAN	Beta-actin-like protein 2 OS=Homo sapiens GN=ACTBL2 PE=1 SV=2	554	20
XRCC5_HUMAN	X-ray repair cross-complementing protein 5 OS=Homo sapiens GN=XRCC5 PE=1 SV=3	553	19
DDX3X_HUMAN	ATP-dependent RNA helicase DDX3X OS=Homo sapiens GN=DDX3X PE=1 SV=3	553	18
HS71L_HUMAN	Heat shock 70 kDa protein 1-like OS=Homo sapiens GN=HSPA1L PE=1 SV=2	537	13
K2C5_HUMAN	Keratin, type II cytoskeletal 5 OS=Homo sapiens GN=KRT5 PE=1 SV=3	534	29
HSP72_HUMAN	Heat shock-related 70 kDa protein 2 OS=Homo sapiens GN=HSPA2 PE=1 SV=1	534	9
SP16H_HUMAN	FACT complex subunit SPT16 OS=Homo sapiens GN=SUPT16H PE=1 SV=1	527	22
SAFB1_HUMAN	Scaffold attachment factor B1 OS=Homo sapiens GN=SAFB PE=1 SV=4	525	23
SF3B1_HUMAN	Splicing factor 3B subunit 1 OS=Homo sapiens GN=SF3B1 PE=1 SV=3	519	22
HNRPL_HUMAN	Heterogeneous nuclear ribonucleoprotein L OS=Homo sapiens GN=HNRNPL PE=1 SV=2	517	12
IMA1_HUMAN	Importin subunit alpha-1 OS=Homo sapiens GN=KPNA2 PE=1 SV=1	495	11
ANXA2_HUMAN	Annexin A2 OS=Homo sapiens GN=ANXA2 PE=1 SV=2	476	15
RL6_HUMAN	60S ribosomal protein L6 OS=Homo sapiens GN=RPL6 PE=1 SV=3	476	13
TBA3C_HUMAN	Tubulin alpha-3C/D chain OS=Homo sapiens GN=TUBA3C PE=1 SV=3	475	9
FBRL_HUMAN	rRNA 2~-O-methyltransferase fibrillarin OS=Homo sapiens GN=FBL PE=1 SV=2	475	10
TBB4A_HUMAN	Tubulin beta-4A chain OS=Homo sapiens GN=TUBB4A PE=1 SV=2	473	15
NOP56_HUMAN	Nucleolar protein 56 OS=Homo sapiens GN=NOP56 PE=1 SV=4	472	15
CPSM_HUMAN	Carbamoyl-phosphate synthase [ammonia], mitochondrial OS=Homo sapiens GN=CPS1 PE=1 SV=2	472	18
HNRH1_HUMAN	Heterogeneous nuclear ribonucleoprotein H OS=Homo sapiens GN=HNRNPH1 PE=1 SV=4	462	9
NOP58_HUMAN	Nucleolar protein 58 OS=Homo sapiens GN=NOP58 PE=1 SV=1	453	10
KPYM_HUMAN	Pyruvate kinase PKM OS=Homo sapiens GN=PKM PE=1 SV=4	448	13
RSSA_HUMAN	40S ribosomal protein SA OS=Homo sapiens GN=RPSA PE=1 SV=4	446	6
MATR3_HUMAN	Matrin-3 OS=Homo sapiens GN=MATR3 PE=1 SV=2	437	20
PARP1_HUMAN	Poly [ADP-ribose] polymerase 1 OS=Homo sapiens GN=PARP1 PE=1 SV=4	429	18
IQGA1_HUMAN	Ras GTPase-activating-like protein IQGAP1 OS=Homo sapiens GN=IQGAP1 PE=1 SV=1	423	14
G3P_HUMAN	Glyceraldehyde-3-phosphate dehydrogenase OS=Homo sapiens GN=GAPDH PE=1 SV=3	423	6
RL7A_HUMAN	60S ribosomal protein L7a OS=Homo sapiens GN=RPL7A PE=1 SV=2	423	11
SRRM1_HUMAN	Serine/arginine repetitive matrix protein 1 OS=Homo sapiens GN=SRRM1 PE=1 SV=2	420	10
DDX17_HUMAN	Probable ATP-dependent RNA helicase DDX17 OS=Homo sapiens GN=DDX17 PE=1 SV=2	411	16
TBB3_HUMAN	Tubulin beta-3 chain OS=Homo sapiens GN=TUBB3 PE=1 SV=2	408	13
DDX5_HUMAN	Probable ATP-dependent RNA helicase DDX5 OS=Homo sapiens GN=DDX5 PE=1 SV=1	406	15
PRDX6_HUMAN	Peroxiredoxin-6 OS=Homo sapiens GN=PRDX6 PE=1 SV=3	404	12
HSP76_HUMAN	Heat shock 70 kDa protein 6 OS=Homo sapiens GN=HSPA6 PE=1 SV=2	399	8
SRSF2_HUMAN	Serine/arginine-rich splicing factor 2 OS=Homo sapiens GN=SRSF2 PE=1 SV=4	396	11
H2B1C_HUMAN	Histone H2B type 1-C/E/F/G/I OS=Homo sapiens GN=HIST1H2BC PE=1 SV=4	396	12
TOP1_HUMAN	DNA topoisomerase 1 OS=Homo sapiens GN=TOP1 PE=1 SV=2	394	23
RL1D1_HUMAN	Ribosomal L1 domain-containing protein 1 OS=Homo sapiens GN=RSL1D1 PE=1 SV=3	392	14
RBMX_HUMAN	RNA-binding motif protein, X chromosome OS=Homo sapiens GN=RBMX PE=1 SV=3	386	16
AHNK_HUMAN	Neuroblast differentiation-associated protein AHNAK OS=Homo sapiens GN=AHNAK PE=1 SV=2	386	33
GRP75_HUMAN	Stress-70 protein, mitochondrial OS=Homo sapiens GN=HSPA9 PE=1 SV=2	375	9
AXA2L_HUMAN	Putative annexin A2-like protein OS=Homo sapiens GN=ANXA2P2 PE=5 SV=2	374	12
K2C6B_HUMAN	Keratin, type II cytoskeletal 6B OS=Homo sapiens GN=KRT6B PE=1 SV=5	370	21
CALX_HUMAN	Calnexin OS=Homo sapiens GN=CANX PE=1 SV=2	369	6
KIF23_HUMAN	Kinesin-like protein KIF23 OS=Homo sapiens GN=KIF23 PE=1 SV=3	369	14
K1C14_HUMAN	Keratin, type I cytoskeletal 14 OS=Homo sapiens GN=KRT14 PE=1 SV=4	364	15
SF3B2_HUMAN	Splicing factor 3B subunit 2 OS=Homo sapiens GN=SF3B2 PE=1 SV=2	360	19
ATPB_HUMAN	ATP synthase subunit beta, mitochondrial OS=Homo sapiens GN=ATP5B PE=1 SV=3	360	8
4F2_HUMAN	4F2 cell-surface antigen heavy chain OS=Homo sapiens GN=SLC3A2 PE=1 SV=3	356	8
YBOX1_HUMAN	Nuclease-sensitive element-binding protein 1 OS=Homo sapiens GN=YBX1 PE=1 SV=3	355	7
AR6P4_HUMAN	ADP-ribosylation factor-like protein 6-interacting protein 4 OS=Homo sapiens GN=ARL6IP4 PE=1 SV=1	351	8
HNRCL_HUMAN	Heterogeneous nuclear ribonucleoprotein C-like 1 OS=Homo sapiens GN=HNRNPCL1 PE=1 SV=1	344	11
TBA1B_HUMAN	Tubulin alpha-1B chain OS=Homo sapiens GN=TUBA1B PE=1 SV=1	343	10
TBB4B_HUMAN	Tubulin beta-4B chain OS=Homo sapiens GN=TUBB4B PE=1 SV=1	342	12
RBM14_HUMAN	RNA-binding protein 14 OS=Homo sapiens GN=RBM14 PE=1 SV=2	339	8
ENPL_HUMAN	Endoplasmin OS=Homo sapiens GN=HSP90B1 PE=1 SV=1	337	10
NOP2_HUMAN	Putative ribosomal RNA methyltransferase NOP2 OS=Homo sapiens GN=NOP2 PE=1 SV=2	337	7
ENOA_HUMAN	Alpha-enolase OS=Homo sapiens GN=ENO1 PE=1 SV=2	336	9
CMBL_HUMAN	Carboxymethylenebutenolidase homolog OS=Homo sapiens GN=CMBL PE=1 SV=1	335	11
SF3B3_HUMAN	Splicing factor 3B subunit 3 OS=Homo sapiens GN=SF3B3 PE=1 SV=4	335	10
ELAV1_HUMAN	ELAV-like protein 1 OS=Homo sapiens GN=ELAVL1 PE=1 SV=2	331	6
LDHA_HUMAN	L-lactate dehydrogenase A chain OS=Homo sapiens GN=LDHA PE=1 SV=2	327	9
ACTC_HUMAN	Actin, alpha cardiac muscle 1 OS=Homo sapiens GN=ACTC1 PE=1 SV=1	325	16
ROA0_HUMAN	Heterogeneous nuclear ribonucleoprotein A0 OS=Homo sapiens GN=HNRNPA0 PE=1 SV=1	325	10
K1C17_HUMAN	Keratin, type I cytoskeletal 17 OS=Homo sapiens GN=KRT17 PE=1 SV=2	323	8
RL7_HUMAN	60S ribosomal protein L7 OS=Homo sapiens GN=RPL7 PE=1 SV=1	322	10
TOP2B_HUMAN	DNA topoisomerase 2-beta OS=Homo sapiens GN=TOP2B PE=1 SV=3	322	19
ACINU_HUMAN	Apoptotic chromatin condensation inducer in the nucleus OS=Homo sapiens GN=ACIN1 PE=1 SV=2	320	21
CALR_HUMAN	Calreticulin OS=Homo sapiens GN=CALR PE=1 SV=1	320	7
GBLP_HUMAN	Guanine nucleotide-binding protein subunit beta-2-like 1 OS=Homo sapiens GN=GNB2L1 PE=1 SV=3	316	7
H2A1B_HUMAN	Histone H2A type 1-B/E OS=Homo sapiens GN=HIST1H2AB PE=1 SV=2	310	10
H90B2_HUMAN	Putative heat shock protein HSP 90-beta 2 OS=Homo sapiens GN=HSP90AB2P PE=1 SV=2	309	11
H90B3_HUMAN	Putative heat shock protein HSP 90-beta-3 OS=Homo sapiens GN=HSP90AB3P PE=5 SV=1	305	10
K2C6A_HUMAN	Keratin, type II cytoskeletal 6A OS=Homo sapiens GN=KRT6A PE=1 SV=3	299	23
ADT1_HUMAN	ADP/ATP translocase 1 OS=Homo sapiens GN=SLC25A4 PE=1 SV=4	298	9
ANM5_HUMAN	Protein arginine N-methyltransferase 5 OS=Homo sapiens GN=PRMT5 PE=1 SV=4	297	7
RS6_HUMAN	40S ribosomal protein S6 OS=Homo sapiens GN=RPS6 PE=1 SV=1	295	9
H2AY_HUMAN	Core histone macro-H2A.1 OS=Homo sapiens GN=H2AFY PE=1 SV=4	292	7
NOLC1_HUMAN	Nucleolar and coiled-body phosphoprotein 1 OS=Homo sapiens GN=NOLC1 PE=1 SV=2	291	13
SRSF7_HUMAN	Serine/arginine-rich splicing factor 7 OS=Homo sapiens GN=SRSF7 PE=1 SV=1	289	6
RS18_HUMAN	40S ribosomal protein S18 OS=Homo sapiens GN=RPS18 PE=1 SV=3	289	10
H2AX_HUMAN	Histone H2AX OS=Homo sapiens GN=H2AFX PE=1 SV=2	287	8
K2C75_HUMAN	Keratin, type II cytoskeletal 75 OS=Homo sapiens GN=KRT75 PE=1 SV=2	286	19
PRKDC_HUMAN	DNA-dependent protein kinase catalytic subunit OS=Homo sapiens GN=PRKDC PE=1 SV=3	286	22
RL3_HUMAN	60S ribosomal protein L3 OS=Homo sapiens GN=RPL3 PE=1 SV=2	284	14
RS4X_HUMAN	40S ribosomal protein S4, X isoform OS=Homo sapiens GN=RPS4X PE=1 SV=2	283	10
H3C_HUMAN	Histone H3.3C OS=Homo sapiens GN=H3F3C PE=1 SV=3	280	11
K22O_HUMAN	Keratin, type II cytoskeletal 2 oral OS=Homo sapiens GN=KRT76 PE=1 SV=2	279	21
CBX3_HUMAN	Chromobox protein homolog 3 OS=Homo sapiens GN=CBX3 PE=1 SV=4	279	8
MYL6_HUMAN	Myosin light polypeptide 6 OS=Homo sapiens GN=MYL6 PE=1 SV=2	278	7
PRDX1_HUMAN	Peroxiredoxin-1 OS=Homo sapiens GN=PRDX1 PE=1 SV=1	277	10
DDX46_HUMAN	Probable ATP-dependent RNA helicase DDX46 OS=Homo sapiens GN=DDX46 PE=1 SV=2	276	14
RS13_HUMAN	40S ribosomal protein S13 OS=Homo sapiens GN=RPS13 PE=1 SV=2	275	6
K1C13_HUMAN	Keratin, type I cytoskeletal 13 OS=Homo sapiens GN=KRT13 PE=1 SV=4	273	9
QPCTL_HUMAN	Glutaminyl-peptide cyclotransferase-like protein OS=Homo sapiens GN=QPCTL PE=1 SV=2	269	7
DKC1_HUMAN	H/ACA ribonucleoprotein complex subunit 4 OS=Homo sapiens GN=DKC1 PE=1 SV=3	266	13
DESM_HUMAN	Desmin OS=Homo sapiens GN=DES PE=1 SV=3	265	9
TMOD3_HUMAN	Tropomodulin-3 OS=Homo sapiens GN=TMOD3 PE=1 SV=1	264	7
SRSF3_HUMAN	Serine/arginine-rich splicing factor 3 OS=Homo sapiens GN=SRSF3 PE=1 SV=1	260	8
HNRPR_HUMAN	Heterogeneous nuclear ribonucleoprotein R OS=Homo sapiens GN=HNRNPR PE=1 SV=1	260	13
RS3_HUMAN	40S ribosomal protein S3 OS=Homo sapiens GN=RPS3 PE=1 SV=2	260	12
LMNB2_HUMAN	Lamin-B2 OS=Homo sapiens GN=LMNB2 PE=1 SV=3	258	9
CAZA1_HUMAN	F-actin-capping protein subunit alpha-1 OS=Homo sapiens GN=CAPZA1 PE=1 SV=3	258	4
RS9_HUMAN	40S ribosomal protein S9 OS=Homo sapiens GN=RPS9 PE=1 SV=3	257	17
PRP8_HUMAN	Pre-mRNA-processing-splicing factor 8 OS=Homo sapiens GN=PRPF8 PE=1 SV=2	252	20
H31T_HUMAN	Histone H3.1t OS=Homo sapiens GN=HIST3H3 PE=1 SV=3	251	11
RS27A_HUMAN	Ubiquitin-40S ribosomal protein S27a OS=Homo sapiens GN=RPS27A PE=1 SV=2	250	6
CH60_HUMAN	60 kDa heat shock protein, mitochondrial OS=Homo sapiens GN=HSPD1 PE=1 SV=2	249	7
EF1G_HUMAN	Elongation factor 1-gamma OS=Homo sapiens GN=EEF1G PE=1 SV=3	248	8
PTBP1_HUMAN	Polypyrimidine tract-binding protein 1 OS=Homo sapiens GN=PTBP1 PE=1 SV=1	247	4
U520_HUMAN	U5 small nuclear ribonucleoprotein 200 kDa helicase OS=Homo sapiens GN=SNRNP200 PE=1 SV=2	246	13
K2C79_HUMAN	Keratin, type II cytoskeletal 79 OS=Homo sapiens GN=KRT79 PE=1 SV=2	244	19
PP1A_HUMAN	Serine/threonine-protein phosphatase PP1-alpha catalytic subunit OS=Homo sapiens GN=PPP1CA PE=1 SV=1	244	6
RS14_HUMAN	40S ribosomal protein S14 OS=Homo sapiens GN=RPS14 PE=1 SV=3	242	5
LC7L2_HUMAN	Putative RNA-binding protein Luc7-like 2 OS=Homo sapiens GN=LUC7L2 PE=1 SV=2	240	11
TBB8_HUMAN	Tubulin beta-8 chain OS=Homo sapiens GN=TUBB8 PE=1 SV=2	240	7
DNJA1_HUMAN	DnaJ homolog subfamily A member 1 OS=Homo sapiens GN=DNAJA1 PE=1 SV=2	237	7
RLA2_HUMAN	60S acidic ribosomal protein P2 OS=Homo sapiens GN=RPLP2 PE=1 SV=1	235	3
RMXL1_HUMAN	RNA binding motif protein, X-linked-like-1 OS=Homo sapiens GN=RBMXL1 PE=1 SV=1	234	7
H2B1A_HUMAN	Histone H2B type 1-A OS=Homo sapiens GN=HIST1H2BA PE=1 SV=3	232	6
NAT10_HUMAN	N-acetyltransferase 10 OS=Homo sapiens GN=NAT10 PE=1 SV=2	232	7
RL4_HUMAN	60S ribosomal protein L4 OS=Homo sapiens GN=RPL4 PE=1 SV=5	231	10
RL5_HUMAN	60S ribosomal protein L5 OS=Homo sapiens GN=RPL5 PE=1 SV=3	229	7
POTEE_HUMAN	POTE ankyrin domain family member E OS=Homo sapiens GN=POTEE PE=1 SV=3	224	7
HNRH3_HUMAN	Heterogeneous nuclear ribonucleoprotein H3 OS=Homo sapiens GN=HNRNPH3 PE=1 SV=2	223	4
RS8_HUMAN	40S ribosomal protein S8 OS=Homo sapiens GN=RPS8 PE=1 SV=2	222	5
PAIRB_HUMAN	Plasminogen activator inhibitor 1 RNA-binding protein OS=Homo sapiens GN=SERBP1 PE=1 SV=2	221	6
HNRPQ_HUMAN	Heterogeneous nuclear ribonucleoprotein Q OS=Homo sapiens GN=SYNCRIP PE=1 SV=2	221	9
H2AV_HUMAN	Histone H2A.V OS=Homo sapiens GN=H2AFV PE=1 SV=3	220	3
K1H1_HUMAN	Keratin, type I cuticular Ha1 OS=Homo sapiens GN=KRT31 PE=2 SV=3	220	5
RL10A_HUMAN	60S ribosomal protein L10a OS=Homo sapiens GN=RPL10A PE=1 SV=2	220	6
RS3A_HUMAN	40S ribosomal protein S3a OS=Homo sapiens GN=RPS3A PE=1 SV=2	218	9
SPB1_HUMAN	pre-rRNA processing protein FTSJ3 OS=Homo sapiens GN=FTSJ3 PE=1 SV=2	215	7
IMB1_HUMAN	Importin subunit beta-1 OS=Homo sapiens GN=KPNB1 PE=1 SV=2	215	6
SRRM2_HUMAN	Serine/arginine repetitive matrix protein 2 OS=Homo sapiens GN=SRRM2 PE=1 SV=2	214	31
RP9_HUMAN	Retinitis pigmentosa 9 protein OS=Homo sapiens GN=RP9 PE=1 SV=2	214	5
U5S1_HUMAN	116 kDa U5 small nuclear ribonucleoprotein component OS=Homo sapiens GN=EFTUD2 PE=1 SV=1	213	7
EMD_HUMAN	Emerin OS=Homo sapiens GN=EMD PE=1 SV=1	209	5
PABP1_HUMAN	Polyadenylate-binding protein 1 OS=Homo sapiens GN=PABPC1 PE=1 SV=2	209	6
METK2_HUMAN	S-adenosylmethionine synthase isoform type-2 OS=Homo sapiens GN=MAT2A PE=1 SV=1	208	2
RS2_HUMAN	40S ribosomal protein S2 OS=Homo sapiens GN=RPS2 PE=1 SV=2	208	7
SRSF9_HUMAN	Serine/arginine-rich splicing factor 9 OS=Homo sapiens GN=SRSF9 PE=1 SV=1	208	6
BAZ1B_HUMAN	Tyrosine-protein kinase BAZ1B OS=Homo sapiens GN=BAZ1B PE=1 SV=2	204	13
RGAP1_HUMAN	Rac GTPase-activating protein 1 OS=Homo sapiens GN=RACGAP1 PE=1 SV=1	204	4
TBB1_HUMAN	Tubulin beta-1 chain OS=Homo sapiens GN=TUBB1 PE=1 SV=1	203	8
HBA_HUMAN	Hemoglobin subunit alpha OS=Homo sapiens GN=HBA1 PE=1 SV=2	201	7
LDHB_HUMAN	L-lactate dehydrogenase B chain OS=Homo sapiens GN=LDHB PE=1 SV=2	201	5
HSP74_HUMAN	Heat shock 70 kDa protein 4 OS=Homo sapiens GN=HSPA4 PE=1 SV=4	200	6
SAFB2_HUMAN	Scaffold attachment factor B2 OS=Homo sapiens GN=SAFB2 PE=1 SV=1	199	10
RS19_HUMAN	40S ribosomal protein S19 OS=Homo sapiens GN=RPS19 PE=1 SV=2	196	7
KRT83_HUMAN	Keratin, type II cuticular Hb3 OS=Homo sapiens GN=KRT83 PE=1 SV=2	195	14
CLH2_HUMAN	Clathrin heavy chain 2 OS=Homo sapiens GN=CLTCL1 PE=1 SV=2	194	5
KV203_HUMAN	Ig kappa chain V-II region MIL OS=Homo sapiens PE=1 SV=1	194	6
FUS_HUMAN	RNA-binding protein FUS OS=Homo sapiens GN=FUS PE=1 SV=1	194	4
HMGA1_HUMAN	High mobility group protein HMG-I/HMG-Y OS=Homo sapiens GN=HMGA1 PE=1 SV=3	193	4
ASSY_HUMAN	Argininosuccinate synthase OS=Homo sapiens GN=ASS1 PE=1 SV=2	191	5
RL18_HUMAN	60S ribosomal protein L18 OS=Homo sapiens GN=RPL18 PE=1 SV=2	190	4
NDKA_HUMAN	Nucleoside diphosphate kinase A OS=Homo sapiens GN=NME1 PE=1 SV=1	188	4
HSP77_HUMAN	Putative heat shock 70 kDa protein 7 OS=Homo sapiens GN=HSPA7 PE=5 SV=2	187	2
RMXL2_HUMAN	RNA-binding motif protein, X-linked-like-2 OS=Homo sapiens GN=RBMXL2 PE=1 SV=3	187	47
EFHD2_HUMAN	EF-hand domain-containing protein D2 OS=Homo sapiens GN=EFHD2 PE=1 SV=1	186	5
NP1L1_HUMAN	Nucleosome assembly protein 1-like 1 OS=Homo sapiens GN=NAP1L1 PE=1 SV=1	185	5
COR1C_HUMAN	Coronin-1C OS=Homo sapiens GN=CORO1C PE=1 SV=1	185	5
MEP50_HUMAN	Methylosome protein 50 OS=Homo sapiens GN=WDR77 PE=1 SV=1	185	4
K2C1B_HUMAN	Keratin, type II cytoskeletal 1b OS=Homo sapiens GN=KRT77 PE=2 SV=3	184	5
RL17_HUMAN	60S ribosomal protein L17 OS=Homo sapiens GN=RPL17 PE=1 SV=3	182	7
ATPA_HUMAN	ATP synthase subunit alpha, mitochondrial OS=Homo sapiens GN=ATP5A1 PE=1 SV=1	182	7
PCBP1_HUMAN	Poly(rC)-binding protein 1 OS=Homo sapiens GN=PCBP1 PE=1 SV=2	181	4
HS904_HUMAN	Putative heat shock protein HSP 90-alpha A4 OS=Homo sapiens GN=HSP90AA4P PE=5 SV=1	180	4
TBB6_HUMAN	Tubulin beta-6 chain OS=Homo sapiens GN=TUBB6 PE=1 SV=1	180	5
TXD12_HUMAN	Thioredoxin domain-containing protein 12 OS=Homo sapiens GN=TXNDC12 PE=1 SV=1	179	3
H15_HUMAN	Histone H1.5 OS=Homo sapiens GN=HIST1H1B PE=1 SV=3	176	6
RS16_HUMAN	40S ribosomal protein S16 OS=Homo sapiens GN=RPS16 PE=1 SV=2	175	5
MYH10_HUMAN	Myosin-10 OS=Homo sapiens GN=MYH10 PE=1 SV=3	175	7
RCN1_HUMAN	Reticulocalbin-1 OS=Homo sapiens GN=RCN1 PE=1 SV=1	174	4
DSRAD_HUMAN	Double-stranded RNA-specific adenosine deaminase OS=Homo sapiens GN=ADAR PE=1 SV=4	174	3
H13_HUMAN	Histone H1.3 OS=Homo sapiens GN=HIST1H1D PE=1 SV=2	174	8
RL23A_HUMAN	60S ribosomal protein L23a OS=Homo sapiens GN=RPL23A PE=1 SV=1	173	3
RL18A_HUMAN	60S ribosomal protein L18a OS=Homo sapiens GN=RPL18A PE=1 SV=2	172	9
RB12B_HUMAN	RNA-binding protein 12B OS=Homo sapiens GN=RBM12B PE=1 SV=2	172	3
SRS10_HUMAN	Serine/arginine-rich splicing factor 10 OS=Homo sapiens GN=SRSF10 PE=1 SV=1	172	4
MRT4_HUMAN	mRNA turnover protein 4 homolog OS=Homo sapiens GN=MRTO4 PE=1 SV=2	171	9
ALBU_HUMAN	Serum albumin OS=Homo sapiens GN=ALB PE=1 SV=2	170	3
K1C19_HUMAN	Keratin, type I cytoskeletal 19 OS=Homo sapiens GN=KRT19 PE=1 SV=4	170	4
SMCA5_HUMAN	SWI/SNF-related matrix-associated actin-dependent regulator of chromatin subfamily A member 5 OS=Homo sapiens GN=SMARCA5 PE=1 SV=1	170	12
NEST_HUMAN	Nestin OS=Homo sapiens GN=NES PE=1 SV=2	170	5
RLA0_HUMAN	60S acidic ribosomal protein P0 OS=Homo sapiens GN=RPLP0 PE=1 SV=1	169	5
RL23_HUMAN	60S ribosomal protein L23 OS=Homo sapiens GN=RPL23 PE=1 SV=1	169	3
FLNC_HUMAN	Filamin-C OS=Homo sapiens GN=FLNC PE=1 SV=3	169	13
RL24_HUMAN	60S ribosomal protein L24 OS=Homo sapiens GN=RPL24 PE=1 SV=1	169	4
LAP2A_HUMAN	Lamina-associated polypeptide 2, isoform alpha OS=Homo sapiens GN=TMPO PE=1 SV=2	168	4
RL14_HUMAN	60S ribosomal protein L14 OS=Homo sapiens GN=RPL14 PE=1 SV=4	168	3
TPIS_HUMAN	Triosephosphate isomerase OS=Homo sapiens GN=TPI1 PE=1 SV=3	168	3
PPIA_HUMAN	Peptidyl-prolyl cis-trans isomerase A OS=Homo sapiens GN=PPIA PE=1 SV=2	167	6
IF2B1_HUMAN	Insulin-like growth factor 2 mRNA-binding protein 1 OS=Homo sapiens GN=IGF2BP1 PE=1 SV=2	166	3
SPTN4_HUMAN	Spectrin beta chain, non-erythrocytic 4 OS=Homo sapiens GN=SPTBN4 PE=1 SV=2	166	3
U2AF2_HUMAN	Splicing factor U2AF 65 kDa subunit OS=Homo sapiens GN=U2AF2 PE=1 SV=4	165	5
SSBP_HUMAN	Single-stranded DNA-binding protein, mitochondrial OS=Homo sapiens GN=SSBP1 PE=1 SV=1	165	6
MPCP_HUMAN	Phosphate carrier protein, mitochondrial OS=Homo sapiens GN=SLC25A3 PE=1 SV=2	164	5
RS11_HUMAN	40S ribosomal protein S11 OS=Homo sapiens GN=RPS11 PE=1 SV=3	162	6
GANAB_HUMAN	Neutral alpha-glucosidase AB OS=Homo sapiens GN=GANAB PE=1 SV=3	162	4
PSD11_HUMAN	26S proteasome non-ATPase regulatory subunit 11 OS=Homo sapiens GN=PSMD11 PE=1 SV=3	162	6
TBA8_HUMAN	Tubulin alpha-8 chain OS=Homo sapiens GN=TUBA8 PE=1 SV=1	161	5
RL15_HUMAN	60S ribosomal protein L15 OS=Homo sapiens GN=RPL15 PE=1 SV=2	161	4
TCPH_HUMAN	T-complex protein 1 subunit eta OS=Homo sapiens GN=CCT7 PE=1 SV=2	161	4
SYEP_HUMAN	Bifunctional glutamate/proline--tRNA ligase OS=Homo sapiens GN=EPRS PE=1 SV=5	161	4
NONO_HUMAN	Non-POU domain-containing octamer-binding protein OS=Homo sapiens GN=NONO PE=1 SV=4	160	6
SRSF4_HUMAN	Serine/arginine-rich splicing factor 4 OS=Homo sapiens GN=SRSF4 PE=1 SV=2	159	4
RUVB2_HUMAN	RuvB-like 2 OS=Homo sapiens GN=RUVBL2 PE=1 SV=3	159	5
TERA_HUMAN	Transitional endoplasmic reticulum ATPase OS=Homo sapiens GN=VCP PE=1 SV=4	158	10
TCPE_HUMAN	T-complex protein 1 subunit epsilon OS=Homo sapiens GN=CCT5 PE=1 SV=1	157	4
MMTA2_HUMAN	Multiple myeloma tumor-associated protein 2 OS=Homo sapiens GN=MMTAG2 PE=1 SV=1	156	4
PABP4_HUMAN	Polyadenylate-binding protein 4 OS=Homo sapiens GN=PABPC4 PE=1 SV=1	156	8
HNRPD_HUMAN	Heterogeneous nuclear ribonucleoprotein D0 OS=Homo sapiens GN=HNRNPD PE=1 SV=1	155	4
FSCN1_HUMAN	Fascin OS=Homo sapiens GN=FSCN1 PE=1 SV=3	155	5
ZRAB2_HUMAN	Zinc finger Ran-binding domain-containing protein 2 OS=Homo sapiens GN=ZRANB2 PE=1 SV=2	155	6
ILF2_HUMAN	Interleukin enhancer-binding factor 2 OS=Homo sapiens GN=ILF2 PE=1 SV=2	155	3
PLAK_HUMAN	Junction plakoglobin OS=Homo sapiens GN=JUP PE=1 SV=3	154	4
NO40_HUMAN	Nucleolar protein of 40 kDa OS=Homo sapiens GN=ZCCHC17 PE=1 SV=1	154	4
RL38_HUMAN	60S ribosomal protein L38 OS=Homo sapiens GN=RPL38 PE=1 SV=2	153	3
PHIP_HUMAN	PH-interacting protein OS=Homo sapiens GN=PHIP PE=1 SV=2	152	8
MCM3_HUMAN	DNA replication licensing factor MCM3 OS=Homo sapiens GN=MCM3 PE=1 SV=3	152	6
LC7L3_HUMAN	Luc7-like protein 3 OS=Homo sapiens GN=LUC7L3 PE=1 SV=2	151	2
SRSF5_HUMAN	Serine/arginine-rich splicing factor 5 OS=Homo sapiens GN=SRSF5 PE=1 SV=1	149	5
U2AF1_HUMAN	Splicing factor U2AF 35 kDa subunit OS=Homo sapiens GN=U2AF1 PE=1 SV=3	149	2
MAP7_HUMAN	Ensconsin OS=Homo sapiens GN=MAP7 PE=1 SV=1	149	9
TRAP1_HUMAN	Heat shock protein 75 kDa, mitochondrial OS=Homo sapiens GN=TRAP1 PE=1 SV=3	149	3
IF4B_HUMAN	Eukaryotic translation initiation factor 4B OS=Homo sapiens GN=EIF4B PE=1 SV=2	149	2
RL9_HUMAN	60S ribosomal protein L9 OS=Homo sapiens GN=RPL9 PE=1 SV=1	148	3
BAF_HUMAN	Barrier-to-autointegration factor OS=Homo sapiens GN=BANF1 PE=1 SV=1	148	2
TRA2B_HUMAN	Transformer-2 protein homolog beta OS=Homo sapiens GN=TRA2B PE=1 SV=1	148	12
RRS1_HUMAN	Ribosome biogenesis regulatory protein homolog OS=Homo sapiens GN=RRS1 PE=1 SV=2	147	3
RL21_HUMAN	60S ribosomal protein L21 OS=Homo sapiens GN=RPL21 PE=1 SV=2	146	2
H90B4_HUMAN	Putative heat shock protein HSP 90-beta 4 OS=Homo sapiens GN=HSP90AB4P PE=5 SV=1	145	5
EIF1B_HUMAN	Eukaryotic translation initiation factor 1b OS=Homo sapiens GN=EIF1B PE=1 SV=2	145	2
ELYS_HUMAN	Protein ELYS OS=Homo sapiens GN=AHCTF1 PE=1 SV=3	145	10
S10AA_HUMAN	Protein S100-A10 OS=Homo sapiens GN=S100A10 PE=1 SV=2	144	3
EFTU_HUMAN	Elongation factor Tu, mitochondrial OS=Homo sapiens GN=TUFM PE=1 SV=2	144	2
RL26L_HUMAN	60S ribosomal protein L26-like 1 OS=Homo sapiens GN=RPL26L1 PE=1 SV=1	144	7
C1QBP_HUMAN	Complement component 1 Q subcomponent-binding protein, mitochondrial OS=Homo sapiens GN=C1QBP PE=1 SV=1	144	4
HDAC2_HUMAN	Histone deacetylase 2 OS=Homo sapiens GN=HDAC2 PE=1 SV=2	144	3
RS15A_HUMAN	40S ribosomal protein S15a OS=Homo sapiens GN=RPS15A PE=1 SV=2	142	8
CWC25_HUMAN	Pre-mRNA-splicing factor CWC25 homolog OS=Homo sapiens GN=CWC25 PE=1 SV=1	141	8
HCD2_HUMAN	3-hydroxyacyl-CoA dehydrogenase type-2 OS=Homo sapiens GN=HSD17B10 PE=1 SV=3	141	2
SCYL2_HUMAN	SCY1-like protein 2 OS=Homo sapiens GN=SCYL2 PE=1 SV=1	140	4
RL13_HUMAN	60S ribosomal protein L13 OS=Homo sapiens GN=RPL13 PE=1 SV=4	139	4
LAP2B_HUMAN	Lamina-associated polypeptide 2, isoforms beta/gamma OS=Homo sapiens GN=TMPO PE=1 SV=2	138	3
TCPQ_HUMAN	T-complex protein 1 subunit theta OS=Homo sapiens GN=CCT8 PE=1 SV=4	138	7
COF1_HUMAN	Cofilin-1 OS=Homo sapiens GN=CFL1 PE=1 SV=3	137	4
RS25_HUMAN	40S ribosomal protein S25 OS=Homo sapiens GN=RPS25 PE=1 SV=1	136	4
SRSF8_HUMAN	Serine/arginine-rich splicing factor 8 OS=Homo sapiens GN=SRSF8 PE=1 SV=1	136	5
DHX30_HUMAN	Putative ATP-dependent RNA helicase DHX30 OS=Homo sapiens GN=DHX30 PE=1 SV=1	136	5
SERA_HUMAN	D-3-phosphoglycerate dehydrogenase OS=Homo sapiens GN=PHGDH PE=1 SV=4	133	3
KRT85_HUMAN	Keratin, type II cuticular Hb5 OS=Homo sapiens GN=KRT85 PE=1 SV=1	133	17
H2A1D_HUMAN	Histone H2A type 1-D OS=Homo sapiens GN=HIST1H2AD PE=1 SV=2	133	2
CALM_HUMAN	Calmodulin OS=Homo sapiens GN=CALM1 PE=1 SV=2	133	2
CALU_HUMAN	Calumenin OS=Homo sapiens GN=CALU PE=1 SV=2	133	3
ALDOA_HUMAN	Fructose-bisphosphate aldolase A OS=Homo sapiens GN=ALDOA PE=1 SV=2	132	3
RLA1_HUMAN	60S acidic ribosomal protein P1 OS=Homo sapiens GN=RPLP1 PE=1 SV=1	132	5
RL26_HUMAN	60S ribosomal protein L26 OS=Homo sapiens GN=RPL26 PE=1 SV=1	131	6
RBM25_HUMAN	RNA-binding protein 25 OS=Homo sapiens GN=RBM25 PE=1 SV=3	130	4
PHB_HUMAN	Prohibitin OS=Homo sapiens GN=PHB PE=1 SV=1	130	4
RIOK1_HUMAN	Serine/threonine-protein kinase RIO1 OS=Homo sapiens GN=RIOK1 PE=1 SV=2	129	4
EF1A2_HUMAN	Elongation factor 1-alpha 2 OS=Homo sapiens GN=EEF1A2 PE=1 SV=1	129	4
ARP3_HUMAN	Actin-related protein 3 OS=Homo sapiens GN=ACTR3 PE=1 SV=3	129	2
MBB1A_HUMAN	Myb-binding protein 1A OS=Homo sapiens GN=MYBBP1A PE=1 SV=2	128	10
PCBP2_HUMAN	Poly(rC)-binding protein 2 OS=Homo sapiens GN=PCBP2 PE=1 SV=1	128	5
TCPB_HUMAN	T-complex protein 1 subunit beta OS=Homo sapiens GN=CCT2 PE=1 SV=4	127	3
TCPZ_HUMAN	T-complex protein 1 subunit zeta OS=Homo sapiens GN=CCT6A PE=1 SV=3	126	5
SRS11_HUMAN	Serine/arginine-rich splicing factor 11 OS=Homo sapiens GN=SRSF11 PE=1 SV=1	126	4
EF1D_HUMAN	Elongation factor 1-delta OS=Homo sapiens GN=EEF1D PE=1 SV=5	126	2
THIO_HUMAN	Thioredoxin OS=Homo sapiens GN=TXN PE=1 SV=3	125	3
RBM3_HUMAN	Putative RNA-binding protein 3 OS=Homo sapiens GN=RBM3 PE=1 SV=1	125	3
K121P_HUMAN	Putative keratin-81-like protein KRT121P OS=Homo sapiens GN=KRT121P PE=5 SV=4	124	4
GNL3_HUMAN	Guanine nucleotide-binding protein-like 3 OS=Homo sapiens GN=GNL3 PE=1 SV=2	123	3
TKT_HUMAN	Transketolase OS=Homo sapiens GN=TKT PE=1 SV=3	123	2
BASI_HUMAN	Basigin OS=Homo sapiens GN=BSG PE=1 SV=2	123	2
SRSF6_HUMAN	Serine/arginine-rich splicing factor 6 OS=Homo sapiens GN=SRSF6 PE=1 SV=2	122	3
RL27_HUMAN	60S ribosomal protein L27 OS=Homo sapiens GN=RPL27 PE=1 SV=2	121	6
PDIA1_HUMAN	Protein disulfide-isomerase OS=Homo sapiens GN=P4HB PE=1 SV=3	121	5
RL10_HUMAN	60S ribosomal protein L10 OS=Homo sapiens GN=RPL10 PE=1 SV=4	121	3
KRT81_HUMAN	Keratin, type II cuticular Hb1 OS=Homo sapiens GN=KRT81 PE=1 SV=3	119	5
PUF60_HUMAN	Poly(U)-binding-splicing factor PUF60 OS=Homo sapiens GN=PUF60 PE=1 SV=1	119	3
HNRPF_HUMAN	Heterogeneous nuclear ribonucleoprotein F OS=Homo sapiens GN=HNRNPF PE=1 SV=3	119	3
MYO1C_HUMAN	Unconventional myosin-Ic OS=Homo sapiens GN=MYO1C PE=1 SV=4	118	12
MFAP1_HUMAN	Microfibrillar-associated protein 1 OS=Homo sapiens GN=MFAP1 PE=1 SV=2	118	1
HORN_HUMAN	Hornerin OS=Homo sapiens GN=HRNR PE=1 SV=2	116	3
TCPA_HUMAN	T-complex protein 1 subunit alpha OS=Homo sapiens GN=TCP1 PE=1 SV=1	116	2
RBP56_HUMAN	TATA-binding protein-associated factor 2N OS=Homo sapiens GN=TAF15 PE=1 SV=1	115	2
KRT82_HUMAN	Keratin, type II cuticular Hb2 OS=Homo sapiens GN=KRT82 PE=1 SV=3	115	15
BASP1_HUMAN	Brain acid soluble protein 1 OS=Homo sapiens GN=BASP1 PE=1 SV=2	114	1
MY18A_HUMAN	Unconventional myosin-XVIIIa OS=Homo sapiens GN=MYO18A PE=1 SV=3	114	1
NKAP_HUMAN	NF-kappa-B-activating protein OS=Homo sapiens GN=NKAP PE=1 SV=1	113	2
MOES_HUMAN	Moesin OS=Homo sapiens GN=MSN PE=1 SV=3	112	5
RS20_HUMAN	40S ribosomal protein S20 OS=Homo sapiens GN=RPS20 PE=1 SV=1	111	2
KRT35_HUMAN	Keratin, type I cuticular Ha5 OS=Homo sapiens GN=KRT35 PE=2 SV=5	111	2
GTF2I_HUMAN	General transcription factor II-I OS=Homo sapiens GN=GTF2I PE=1 SV=2	111	7
RL32_HUMAN	60S ribosomal protein L32 OS=Homo sapiens GN=RPL32 PE=1 SV=2	110	3
MYOF_HUMAN	Myoferlin OS=Homo sapiens GN=MYOF PE=1 SV=1	110	5
HNRDL_HUMAN	Heterogeneous nuclear ribonucleoprotein D-like OS=Homo sapiens GN=HNRNPDL PE=1 SV=3	110	6
TCPD_HUMAN	T-complex protein 1 subunit delta OS=Homo sapiens GN=CCT4 PE=1 SV=4	108	3
ACLY_HUMAN	ATP-citrate synthase OS=Homo sapiens GN=ACLY PE=1 SV=3	108	5
PGAM5_HUMAN	Serine/threonine-protein phosphatase PGAM5, mitochondrial OS=Homo sapiens GN=PGAM5 PE=1 SV=2	108	4
IPYR_HUMAN	Inorganic pyrophosphatase OS=Homo sapiens GN=PPA1 PE=1 SV=2	108	3
SRC8_HUMAN	Src substrate cortactin OS=Homo sapiens GN=CTTN PE=1 SV=2	107	5
PROF1_HUMAN	Profilin-1 OS=Homo sapiens GN=PFN1 PE=1 SV=2	107	3
WDR3_HUMAN	WD repeat-containing protein 3 OS=Homo sapiens GN=WDR3 PE=1 SV=1	107	4
RL8_HUMAN	60S ribosomal protein L8 OS=Homo sapiens GN=RPL8 PE=1 SV=2	106	3
PHB2_HUMAN	Prohibitin-2 OS=Homo sapiens GN=PHB2 PE=1 SV=2	105	5
HS905_HUMAN	Putative heat shock protein HSP 90-alpha A5 OS=Homo sapiens GN=HSP90AA5P PE=1 SV=1	105	4
SMD3_HUMAN	Small nuclear ribonucleoprotein Sm D3 OS=Homo sapiens GN=SNRPD3 PE=1 SV=1	105	2
PGK1_HUMAN	Phosphoglycerate kinase 1 OS=Homo sapiens GN=PGK1 PE=1 SV=3	105	7
K2C3_HUMAN	Keratin, type II cytoskeletal 3 OS=Homo sapiens GN=KRT3 PE=1 SV=3	104	5
HAP28_HUMAN	28 kDa heat- and acid-stable phosphoprotein OS=Homo sapiens GN=PDAP1 PE=1 SV=1	104	2
EF1B_HUMAN	Elongation factor 1-beta OS=Homo sapiens GN=EEF1B2 PE=1 SV=3	103	1
K1C20_HUMAN	Keratin, type I cytoskeletal 20 OS=Homo sapiens GN=KRT20 PE=1 SV=1	103	2
RL19_HUMAN	60S ribosomal protein L19 OS=Homo sapiens GN=RPL19 PE=1 SV=1	102	3
LEG3_HUMAN	Galectin-3 OS=Homo sapiens GN=LGALS3 PE=1 SV=5	102	3
RL12_HUMAN	60S ribosomal protein L12 OS=Homo sapiens GN=RPL12 PE=1 SV=1	102	4
G6PI_HUMAN	Glucose-6-phosphate isomerase OS=Homo sapiens GN=GPI PE=1 SV=4	102	4
PRDX4_HUMAN	Peroxiredoxin-4 OS=Homo sapiens GN=PRDX4 PE=1 SV=1	101	4
RL22_HUMAN	60S ribosomal protein L22 OS=Homo sapiens GN=RPL22 PE=1 SV=2	101	3
1B73_HUMAN	HLA class I histocompatibility antigen, B-73 alpha chain OS=Homo sapiens GN=HLA-B PE=1 SV=1	101	2
LUC7L_HUMAN	Putative RNA-binding protein Luc7-like 1 OS=Homo sapiens GN=LUC7L PE=1 SV=1	100	3
IF6_HUMAN	Eukaryotic translation initiation factor 6 OS=Homo sapiens GN=EIF6 PE=1 SV=1	99	3
IMMT_HUMAN	Mitochondrial inner membrane protein OS=Homo sapiens GN=IMMT PE=1 SV=1	99	3
NU155_HUMAN	Nuclear pore complex protein Nup155 OS=Homo sapiens GN=NUP155 PE=1 SV=1	99	3
SPIN1_HUMAN	Spindlin-1 OS=Homo sapiens GN=SPIN1 PE=1 SV=3	99	4
DDX50_HUMAN	ATP-dependent RNA helicase DDX50 OS=Homo sapiens GN=DDX50 PE=1 SV=1	98	2
LYAR_HUMAN	Cell growth-regulating nucleolar protein OS=Homo sapiens GN=LYAR PE=1 SV=2	97	1
RALY_HUMAN	RNA-binding protein Raly OS=Homo sapiens GN=RALY PE=1 SV=1	96	4
ANXA1_HUMAN	Annexin A1 OS=Homo sapiens GN=ANXA1 PE=1 SV=2	96	2
STRBP_HUMAN	Spermatid perinuclear RNA-binding protein OS=Homo sapiens GN=STRBP PE=1 SV=1	95	1
RS4Y1_HUMAN	40S ribosomal protein S4, Y isoform 1 OS=Homo sapiens GN=RPS4Y1 PE=1 SV=2	95	2
NHP2_HUMAN	H/ACA ribonucleoprotein complex subunit 2 OS=Homo sapiens GN=NHP2 PE=1 SV=1	95	1
ARP2_HUMAN	Actin-related protein 2 OS=Homo sapiens GN=ACTR2 PE=1 SV=1	94	2
IF1AX_HUMAN	Eukaryotic translation initiation factor 1A, X-chromosomal OS=Homo sapiens GN=EIF1AX PE=1 SV=2	94	3
RL36_HUMAN	60S ribosomal protein L36 OS=Homo sapiens GN=RPL36 PE=1 SV=3	94	3
CYBP_HUMAN	Calcyclin-binding protein OS=Homo sapiens GN=CACYBP PE=1 SV=2	93	3
IF4A3_HUMAN	Eukaryotic initiation factor 4A-III OS=Homo sapiens GN=EIF4A3 PE=1 SV=4	93	4
PR40A_HUMAN	Pre-mRNA-processing factor 40 homolog A OS=Homo sapiens GN=PRPF40A PE=1 SV=2	92	4
ADT3_HUMAN	ADP/ATP translocase 3 OS=Homo sapiens GN=SLC25A6 PE=1 SV=4	92	4
HNRH2_HUMAN	Heterogeneous nuclear ribonucleoprotein H2 OS=Homo sapiens GN=HNRNPH2 PE=1 SV=1	92	4
1433B_HUMAN	14-3-3 protein beta/alpha OS=Homo sapiens GN=YWHAB PE=1 SV=3	92	4
RL13A_HUMAN	60S ribosomal protein L13a OS=Homo sapiens GN=RPL13A PE=1 SV=2	91	8
PPIG_HUMAN	Peptidyl-prolyl cis-trans isomerase G OS=Homo sapiens GN=PPIG PE=1 SV=2	91	3
ACTN3_HUMAN	Alpha-actinin-3 OS=Homo sapiens GN=ACTN3 PE=1 SV=2	91	9
SNR27_HUMAN	U4/U6.U5 small nuclear ribonucleoprotein 27 kDa protein OS=Homo sapiens GN=SNRNP27 PE=1 SV=1	90	3
RL29_HUMAN	60S ribosomal protein L29 OS=Homo sapiens GN=RPL29 PE=1 SV=2	90	4
RPN1_HUMAN	Dolichyl-diphosphooligosaccharide--protein glycosyltransferase subunit 1 OS=Homo sapiens GN=RPN1 PE=1 SV=1	90	4
VDAC2_HUMAN	Voltage-dependent anion-selective channel protein 2 OS=Homo sapiens GN=VDAC2 PE=1 SV=2	89	2
MK67I_HUMAN	MKI67 FHA domain-interacting nucleolar phosphoprotein OS=Homo sapiens GN=NIFK PE=1 SV=1	89	2
SERPH_HUMAN	Serpin H1 OS=Homo sapiens GN=SERPINH1 PE=1 SV=2	88	5
IMUP_HUMAN	Immortalization up-regulated protein OS=Homo sapiens GN=IMUP PE=1 SV=1	88	2
S10A9_HUMAN	Protein S100-A9 OS=Homo sapiens GN=S100A9 PE=1 SV=1	88	1
K1C26_HUMAN	Keratin, type I cytoskeletal 26 OS=Homo sapiens GN=KRT26 PE=1 SV=2	87	2
SRP14_HUMAN	Signal recognition particle 14 kDa protein OS=Homo sapiens GN=SRP14 PE=1 SV=2	87	1
NCPR_HUMAN	NADPH--cytochrome P450 reductase OS=Homo sapiens GN=POR PE=1 SV=2	87	1
CHM4B_HUMAN	Charged multivesicular body protein 4b OS=Homo sapiens GN=CHMP4B PE=1 SV=1	87	2
PDIA4_HUMAN	Protein disulfide-isomerase A4 OS=Homo sapiens GN=PDIA4 PE=1 SV=2	86	1
DHX15_HUMAN	Putative pre-mRNA-splicing factor ATP-dependent RNA helicase DHX15 OS=Homo sapiens GN=DHX15 PE=1 SV=2	86	2
RLA0L_HUMAN	60S acidic ribosomal protein P0-like OS=Homo sapiens GN=RPLP0P6 PE=5 SV=1	85	2
IF2B3_HUMAN	Insulin-like growth factor 2 mRNA-binding protein 3 OS=Homo sapiens GN=IGF2BP3 PE=1 SV=2	85	3
RBMX2_HUMAN	RNA-binding motif protein, X-linked 2 OS=Homo sapiens GN=RBMX2 PE=1 SV=2	85	2
SYMC_HUMAN	Methionine--tRNA ligase, cytoplasmic OS=Homo sapiens GN=MARS PE=1 SV=2	85	4
PA2G4_HUMAN	Proliferation-associated protein 2G4 OS=Homo sapiens GN=PA2G4 PE=1 SV=3	85	3
LEG1_HUMAN	Galectin-1 OS=Homo sapiens GN=LGALS1 PE=1 SV=2	85	3
1433E_HUMAN	14-3-3 protein epsilon OS=Homo sapiens GN=YWHAE PE=1 SV=1	85	3
SAP18_HUMAN	Histone deacetylase complex subunit SAP18 OS=Homo sapiens GN=SAP18 PE=1 SV=1	84	1
PRDX2_HUMAN	Peroxiredoxin-2 OS=Homo sapiens GN=PRDX2 PE=1 SV=5	84	4
CENPV_HUMAN	Centromere protein V OS=Homo sapiens GN=CENPV PE=1 SV=1	83	3
HDAC1_HUMAN	Histone deacetylase 1 OS=Homo sapiens GN=HDAC1 PE=1 SV=1	83	2
NEB1_HUMAN	Neurabin-1 OS=Homo sapiens GN=PPP1R9A PE=1 SV=2	83	3
VDAC1_HUMAN	Voltage-dependent anion-selective channel protein 1 OS=Homo sapiens GN=VDAC1 PE=1 SV=2	83	3
LAT1_HUMAN	Large neutral amino acids transporter small subunit 1 OS=Homo sapiens GN=SLC7A5 PE=1 SV=2	83	1
RSF1_HUMAN	Remodeling and spacing factor 1 OS=Homo sapiens GN=RSF1 PE=1 SV=2	82	3
RL31_HUMAN	60S ribosomal protein L31 OS=Homo sapiens GN=RPL31 PE=1 SV=1	82	3
TPM1_HUMAN	Tropomyosin alpha-1 chain OS=Homo sapiens GN=TPM1 PE=1 SV=2	82	5
BRD9_HUMAN	Bromodomain-containing protein 9 OS=Homo sapiens GN=BRD9 PE=1 SV=2	82	2
EIF3B_HUMAN	Eukaryotic translation initiation factor 3 subunit B OS=Homo sapiens GN=EIF3B PE=1 SV=3	82	2
PM14_HUMAN	Pre-mRNA branch site protein p14 OS=Homo sapiens GN=SF3B14 PE=1 SV=1	81	1
RPF2_HUMAN	Ribosome production factor 2 homolog OS=Homo sapiens GN=RPF2 PE=1 SV=2	81	2
INCE_HUMAN	Inner centromere protein OS=Homo sapiens GN=INCENP PE=1 SV=3	80	3
RL34_HUMAN	60S ribosomal protein L34 OS=Homo sapiens GN=RPL34 PE=1 SV=3	79	3
SYIC_HUMAN	Isoleucine--tRNA ligase, cytoplasmic OS=Homo sapiens GN=IARS PE=1 SV=2	78	2
RL35A_HUMAN	60S ribosomal protein L35a OS=Homo sapiens GN=RPL35A PE=1 SV=2	78	2
FBLL1_HUMAN	rRNA/tRNA 2~-O-methyltransferase fibrillarin-like protein 1 OS=Homo sapiens GN=FBLL1 PE=1 SV=1	78	3
ABCG2_HUMAN	ATP-binding cassette sub-family G member 2 OS=Homo sapiens GN=ABCG2 PE=1 SV=3	78	4
TADBP_HUMAN	TAR DNA-binding protein 43 OS=Homo sapiens GN=TARDBP PE=1 SV=1	78	2
PSB2_HUMAN	Proteasome subunit beta type-2 OS=Homo sapiens GN=PSMB2 PE=1 SV=1	77	2
HMGB1_HUMAN	High mobility group protein B1 OS=Homo sapiens GN=HMGB1 PE=1 SV=3	77	1
RAI3_HUMAN	Retinoic acid-induced protein 3 OS=Homo sapiens GN=GPRC5A PE=1 SV=2	77	1
SF3A1_HUMAN	Splicing factor 3A subunit 1 OS=Homo sapiens GN=SF3A1 PE=1 SV=1	76	2
ACADV_HUMAN	Very long-chain specific acyl-CoA dehydrogenase, mitochondrial OS=Homo sapiens GN=ACADVL PE=1 SV=1	76	27
TBL3_HUMAN	Transducin beta-like protein 3 OS=Homo sapiens GN=TBL3 PE=1 SV=2	76	3
ST38L_HUMAN	Serine/threonine-protein kinase 38-like OS=Homo sapiens GN=STK38L PE=1 SV=3	76	6
POP1_HUMAN	Ribonucleases P/MRP protein subunit POP1 OS=Homo sapiens GN=POP1 PE=1 SV=2	75	1
IF4A2_HUMAN	Eukaryotic initiation factor 4A-II OS=Homo sapiens GN=EIF4A2 PE=1 SV=2	75	2
RL35_HUMAN	60S ribosomal protein L35 OS=Homo sapiens GN=RPL35 PE=1 SV=2	74	3
RL27A_HUMAN	60S ribosomal protein L27a OS=Homo sapiens GN=RPL27A PE=1 SV=2	74	5
G3BP1_HUMAN	Ras GTPase-activating protein-binding protein 1 OS=Homo sapiens GN=G3BP1 PE=1 SV=1	74	2
SYAC_HUMAN	Alanine--tRNA ligase, cytoplasmic OS=Homo sapiens GN=AARS PE=1 SV=2	74	3
PDIA3_HUMAN	Protein disulfide-isomerase A3 OS=Homo sapiens GN=PDIA3 PE=1 SV=4	74	2
WDR36_HUMAN	WD repeat-containing protein 36 OS=Homo sapiens GN=WDR36 PE=1 SV=1	74	2
ROAA_HUMAN	Heterogeneous nuclear ribonucleoprotein A/B OS=Homo sapiens GN=HNRNPAB PE=1 SV=2	74	2
RFA1_HUMAN	Replication protein A 70 kDa DNA-binding subunit OS=Homo sapiens GN=RPA1 PE=1 SV=2	74	3
RCN2_HUMAN	Reticulocalbin-2 OS=Homo sapiens GN=RCN2 PE=1 SV=1	73	2
TCPG_HUMAN	T-complex protein 1 subunit gamma OS=Homo sapiens GN=CCT3 PE=1 SV=4	73	3
CG050_HUMAN	Uncharacterized protein C7orf50 OS=Homo sapiens GN=C7orf50 PE=1 SV=1	72	1
RS28_HUMAN	40S ribosomal protein S28 OS=Homo sapiens GN=RPS28 PE=1 SV=1	72	2
RS5_HUMAN	40S ribosomal protein S5 OS=Homo sapiens GN=RPS5 PE=1 SV=4	72	1
ITPR3_HUMAN	Inositol 1,4,5-trisphosphate receptor type 3 OS=Homo sapiens GN=ITPR3 PE=1 SV=2	71	8
ROA3_HUMAN	Heterogeneous nuclear ribonucleoprotein A3 OS=Homo sapiens GN=HNRNPA3 PE=1 SV=2	71	3
ML12B_HUMAN	Myosin regulatory light chain 12B OS=Homo sapiens GN=MYL12B PE=1 SV=2	71	2
ABCF1_HUMAN	ATP-binding cassette sub-family F member 1 OS=Homo sapiens GN=ABCF1 PE=1 SV=2	71	1
SYNPO_HUMAN	Synaptopodin OS=Homo sapiens GN=SYNPO PE=1 SV=2	71	2
RNPS1_HUMAN	RNA-binding protein with serine-rich domain 1 OS=Homo sapiens GN=RNPS1 PE=1 SV=1	71	6
ABLM1_HUMAN	Actin-binding LIM protein 1 OS=Homo sapiens GN=ABLIM1 PE=1 SV=3	70	1
BIRC5_HUMAN	Baculoviral IAP repeat-containing protein 5 OS=Homo sapiens GN=BIRC5 PE=1 SV=3	70	1
TAGL2_HUMAN	Transgelin-2 OS=Homo sapiens GN=TAGLN2 PE=1 SV=3	70	3
DDX27_HUMAN	Probable ATP-dependent RNA helicase DDX27 OS=Homo sapiens GN=DDX27 PE=1 SV=2	70	4
NOL11_HUMAN	Nucleolar protein 11 OS=Homo sapiens GN=NOL11 PE=1 SV=1	70	2
ERH_HUMAN	Enhancer of rudimentary homolog OS=Homo sapiens GN=ERH PE=1 SV=1	70	4
BAG2_HUMAN	BAG family molecular chaperone regulator 2 OS=Homo sapiens GN=BAG2 PE=1 SV=1	70	1
S30BP_HUMAN	SAP30-binding protein OS=Homo sapiens GN=SAP30BP PE=1 SV=1	70	1
TBA4B_HUMAN	Putative tubulin-like protein alpha-4B OS=Homo sapiens GN=TUBA4B PE=5 SV=2	70	2
1433T_HUMAN	14-3-3 protein theta OS=Homo sapiens GN=YWHAQ PE=1 SV=1	69	2
COPA_HUMAN	Coatomer subunit alpha OS=Homo sapiens GN=COPA PE=1 SV=2	69	3
CUL4A_HUMAN	Cullin-4A OS=Homo sapiens GN=CUL4A PE=1 SV=3	69	8
NB5R3_HUMAN	NADH-cytochrome b5 reductase 3 OS=Homo sapiens GN=CYB5R3 PE=1 SV=3	69	2
KT33B_HUMAN	Keratin, type I cuticular Ha3-II OS=Homo sapiens GN=KRT33B PE=2 SV=3	68	2
RAN_HUMAN	GTP-binding nuclear protein Ran OS=Homo sapiens GN=RAN PE=1 SV=3	68	2
PDIA6_HUMAN	Protein disulfide-isomerase A6 OS=Homo sapiens GN=PDIA6 PE=1 SV=1	68	1
ML12A_HUMAN	Myosin regulatory light chain 12A OS=Homo sapiens GN=MYL12A PE=1 SV=2	68	1
TRI27_HUMAN	Zinc finger protein RFP OS=Homo sapiens GN=TRIM27 PE=1 SV=1	67	1
K6PP_HUMAN	6-phosphofructokinase type C OS=Homo sapiens GN=PFKP PE=1 SV=2	67	4
PSB1_HUMAN	Proteasome subunit beta type-1 OS=Homo sapiens GN=PSMB1 PE=1 SV=2	67	1
RS27L_HUMAN	40S ribosomal protein S27-like OS=Homo sapiens GN=RPS27L PE=1 SV=3	67	1
VTNC_HUMAN	Vitronectin OS=Homo sapiens GN=VTN PE=1 SV=1	67	1
TCOF_HUMAN	Treacle protein OS=Homo sapiens GN=TCOF1 PE=1 SV=3	67	2
CSRP1_HUMAN	Cysteine and glycine-rich protein 1 OS=Homo sapiens GN=CSRP1 PE=1 SV=3	66	2
RUXF_HUMAN	Small nuclear ribonucleoprotein F OS=Homo sapiens GN=SNRPF PE=1 SV=1	66	1
DSC1_HUMAN	Desmocollin-1 OS=Homo sapiens GN=DSC1 PE=1 SV=2	66	1
BGAL_HUMAN	Beta-galactosidase OS=Homo sapiens GN=GLB1 PE=1 SV=2	66	1
NIP7_HUMAN	60S ribosome subunit biogenesis protein NIP7 homolog OS=Homo sapiens GN=NIP7 PE=1 SV=1	66	1
PARVA_HUMAN	Alpha-parvin OS=Homo sapiens GN=PARVA PE=1 SV=1	66	75
CCD86_HUMAN	Coiled-coil domain-containing protein 86 OS=Homo sapiens GN=CCDC86 PE=1 SV=1	66	4
IGHG2_HUMAN	Ig gamma-2 chain C region OS=Homo sapiens GN=IGHG2 PE=1 SV=2	65	1
HS74L_HUMAN	Heat shock 70 kDa protein 4L OS=Homo sapiens GN=HSPA4L PE=1 SV=3	65	2
PO210_HUMAN	Nuclear pore membrane glycoprotein 210 OS=Homo sapiens GN=NUP210 PE=1 SV=3	65	3
LARP1_HUMAN	La-related protein 1 OS=Homo sapiens GN=LARP1 PE=1 SV=2	65	3
MSRB3_HUMAN	Methionine-R-sulfoxide reductase B3 OS=Homo sapiens GN=MSRB3 PE=1 SV=2	65	1
PGM1_HUMAN	Phosphoglucomutase-1 OS=Homo sapiens GN=PGM1 PE=1 SV=3	65	1
CO5A2_HUMAN	Collagen alpha-2(V) chain OS=Homo sapiens GN=COL5A2 PE=1 SV=3	65	1
DCD_HUMAN	Dermcidin OS=Homo sapiens GN=DCD PE=1 SV=2	65	2
RS12_HUMAN	40S ribosomal protein S12 OS=Homo sapiens GN=RPS12 PE=1 SV=3	64	2
RAB12_HUMAN	Ras-related protein Rab-12 OS=Homo sapiens GN=RAB12 PE=1 SV=3	64	2
PININ_HUMAN	Pinin OS=Homo sapiens GN=PNN PE=1 SV=4	64	6
TFR1_HUMAN	Transferrin receptor protein 1 OS=Homo sapiens GN=TFRC PE=1 SV=2	64	1
H2A2B_HUMAN	Histone H2A type 2-B OS=Homo sapiens GN=HIST2H2AB PE=1 SV=3	64	4
AURKB_HUMAN	Aurora kinase B OS=Homo sapiens GN=AURKB PE=1 SV=3	64	1
NVL_HUMAN	Nuclear valosin-containing protein-like OS=Homo sapiens GN=NVL PE=1 SV=1	64	2
NU133_HUMAN	Nuclear pore complex protein Nup133 OS=Homo sapiens GN=NUP133 PE=1 SV=2	63	1
LRC59_HUMAN	Leucine-rich repeat-containing protein 59 OS=Homo sapiens GN=LRRC59 PE=1 SV=1	62	1
GDE_HUMAN	Glycogen debranching enzyme OS=Homo sapiens GN=AGL PE=1 SV=3	62	1
RUXE_HUMAN	Small nuclear ribonucleoprotein E OS=Homo sapiens GN=SNRPE PE=1 SV=1	61	2
MOT4_HUMAN	Monocarboxylate transporter 4 OS=Homo sapiens GN=SLC16A3 PE=1 SV=1	61	3
KRT84_HUMAN	Keratin, type II cuticular Hb4 OS=Homo sapiens GN=KRT84 PE=2 SV=2	61	3
ARGL1_HUMAN	Arginine and glutamate-rich protein 1 OS=Homo sapiens GN=ARGLU1 PE=1 SV=1	61	7
H2BFS_HUMAN	Histone H2B type F-S OS=Homo sapiens GN=H2BFS PE=1 SV=2	60	3
MYPT1_HUMAN	Protein phosphatase 1 regulatory subunit 12A OS=Homo sapiens GN=PPP1R12A PE=1 SV=1	60	5
BOP1_HUMAN	Ribosome biogenesis protein BOP1 OS=Homo sapiens GN=BOP1 PE=1 SV=2	60	1
SSRG_HUMAN	Translocon-associated protein subunit gamma OS=Homo sapiens GN=SSR3 PE=1 SV=1	60	1
TPRN_HUMAN	Taperin OS=Homo sapiens GN=TPRN PE=1 SV=2	60	1
SYG_HUMAN	Glycine--tRNA ligase OS=Homo sapiens GN=GARS PE=1 SV=3	60	1
PRPS1_HUMAN	Ribose-phosphate pyrophosphokinase 1 OS=Homo sapiens GN=PRPS1 PE=1 SV=2	60	2
DLRB1_HUMAN	Dynein light chain roadblock-type 1 OS=Homo sapiens GN=DYNLRB1 PE=1 SV=3	60	2
PDLI1_HUMAN	PDZ and LIM domain protein 1 OS=Homo sapiens GN=PDLIM1 PE=1 SV=4	60	4
CLCA_HUMAN	Clathrin light chain A OS=Homo sapiens GN=CLTA PE=1 SV=1	60	2
RS21_HUMAN	40S ribosomal protein S21 OS=Homo sapiens GN=RPS21 PE=1 SV=1	60	1
K1C16_HUMAN	Keratin, type I cytoskeletal 16 OS=Homo sapiens GN=KRT16 PE=1 SV=4	60	6
SC23A_HUMAN	Protein transport protein Sec23A OS=Homo sapiens GN=SEC23A PE=1 SV=2	59	1
K1C28_HUMAN	Keratin, type I cytoskeletal 28 OS=Homo sapiens GN=KRT28 PE=1 SV=2	59	1
CPSF7_HUMAN	Cleavage and polyadenylation specificity factor subunit 7 OS=Homo sapiens GN=CPSF7 PE=1 SV=1	59	1
UBF1_HUMAN	Nucleolar transcription factor 1 OS=Homo sapiens GN=UBTF PE=1 SV=1	59	3
S10A6_HUMAN	Protein S100-A6 OS=Homo sapiens GN=S100A6 PE=1 SV=1	59	1
AAAS_HUMAN	Aladin OS=Homo sapiens GN=AAAS PE=1 SV=1	58	3
PYR1_HUMAN	CAD protein OS=Homo sapiens GN=CAD PE=1 SV=3	58	1
GRWD1_HUMAN	Glutamate-rich WD repeat-containing protein 1 OS=Homo sapiens GN=GRWD1 PE=1 SV=1	58	1
RS26L_HUMAN	Putative 40S ribosomal protein S26-like 1 OS=Homo sapiens GN=RPS26P11 PE=5 SV=1	58	3
NDK8_HUMAN	Putative nucleoside diphosphate kinase OS=Homo sapiens GN=NME2P1 PE=5 SV=1	58	2
KC1AL_HUMAN	Casein kinase I isoform alpha-like OS=Homo sapiens GN=CSNK1A1L PE=2 SV=2	58	2
H12_HUMAN	Histone H1.2 OS=Homo sapiens GN=HIST1H1C PE=1 SV=2	57	2
FPPS_HUMAN	Farnesyl pyrophosphate synthase OS=Homo sapiens GN=FDPS PE=1 SV=4	57	1
H2B1D_HUMAN	Histone H2B type 1-D OS=Homo sapiens GN=HIST1H2BD PE=1 SV=2	57	2
DDX4_HUMAN	Probable ATP-dependent RNA helicase DDX4 OS=Homo sapiens GN=DDX4 PE=1 SV=2	56	1
CLUS_HUMAN	Clusterin OS=Homo sapiens GN=CLU PE=1 SV=1	56	1
RL7L_HUMAN	60S ribosomal protein L7-like 1 OS=Homo sapiens GN=RPL7L1 PE=1 SV=1	56	2
SRP68_HUMAN	Signal recognition particle subunit SRP68 OS=Homo sapiens GN=SRP68 PE=1 SV=2	56	2
RS30_HUMAN	40S ribosomal protein S30 OS=Homo sapiens GN=FAU PE=1 SV=1	56	1
SR140_HUMAN	U2 snRNP-associated SURP motif-containing protein OS=Homo sapiens GN=U2SURP PE=1 SV=2	56	7
BOREA_HUMAN	Borealin OS=Homo sapiens GN=CDCA8 PE=1 SV=2	56	1
SMD1_HUMAN	Small nuclear ribonucleoprotein Sm D1 OS=Homo sapiens GN=SNRPD1 PE=1 SV=1	56	3
MDHM_HUMAN	Malate dehydrogenase, mitochondrial OS=Homo sapiens GN=MDH2 PE=1 SV=3	55	1
DDX3Y_HUMAN	ATP-dependent RNA helicase DDX3Y OS=Homo sapiens GN=DDX3Y PE=1 SV=2	55	3
H2AW_HUMAN	Core histone macro-H2A.2 OS=Homo sapiens GN=H2AFY2 PE=1 SV=3	55	2
RS10_HUMAN	40S ribosomal protein S10 OS=Homo sapiens GN=RPS10 PE=1 SV=1	55	2
TCTP8_HUMAN	Putative translationally-controlled tumor protein-like protein TPT1P8 OS=Homo sapiens GN=TPT1P8 PE=5 SV=2	55	2
GLU2B_HUMAN	Glucosidase 2 subunit beta OS=Homo sapiens GN=PRKCSH PE=1 SV=2	55	1
HS902_HUMAN	Putative heat shock protein HSP 90-alpha A2 OS=Homo sapiens GN=HSP90AA2 PE=1 SV=2	55	1
CIRBP_HUMAN	Cold-inducible RNA-binding protein OS=Homo sapiens GN=CIRBP PE=1 SV=1	54	1
BLMH_HUMAN	Bleomycin hydrolase OS=Homo sapiens GN=BLMH PE=1 SV=1	54	2
RL28_HUMAN	60S ribosomal protein L28 OS=Homo sapiens GN=RPL28 PE=1 SV=3	54	2
RS23_HUMAN	40S ribosomal protein S23 OS=Homo sapiens GN=RPS23 PE=1 SV=3	54	1
HBB_HUMAN	Hemoglobin subunit beta OS=Homo sapiens GN=HBB PE=1 SV=2	53	1
FKBP4_HUMAN	Peptidyl-prolyl cis-trans isomerase FKBP4 OS=Homo sapiens GN=FKBP4 PE=1 SV=3	53	1
COIL_HUMAN	Coilin OS=Homo sapiens GN=COIL PE=1 SV=1	53	2
COPB2_HUMAN	Coatomer subunit beta~ OS=Homo sapiens GN=COPB2 PE=1 SV=2	53	4
ADT2_HUMAN	ADP/ATP translocase 2 OS=Homo sapiens GN=SLC25A5 PE=1 SV=7	53	3
1B46_HUMAN	HLA class I histocompatibility antigen, B-46 alpha chain OS=Homo sapiens GN=HLA-B PE=1 SV=1	53	4
TBA3E_HUMAN	Tubulin alpha-3E chain OS=Homo sapiens GN=TUBA3E PE=1 SV=2	53	2
RS27_HUMAN	40S ribosomal protein S27 OS=Homo sapiens GN=RPS27 PE=1 SV=3	52	1
PLSI_HUMAN	Plastin-1 OS=Homo sapiens GN=PLS1 PE=1 SV=2	52	1
GLYC_HUMAN	Serine hydroxymethyltransferase, cytosolic OS=Homo sapiens GN=SHMT1 PE=1 SV=1	52	1
PRDX3_HUMAN	Thioredoxin-dependent peroxide reductase, mitochondrial OS=Homo sapiens GN=PRDX3 PE=1 SV=3	52	1
K1C24_HUMAN	Keratin, type I cytoskeletal 24 OS=Homo sapiens GN=KRT24 PE=1 SV=1	51	2
SLU7_HUMAN	Pre-mRNA-splicing factor SLU7 OS=Homo sapiens GN=SLU7 PE=1 SV=2	51	3
PRP19_HUMAN	Pre-mRNA-processing factor 19 OS=Homo sapiens GN=PRPF19 PE=1 SV=1	51	1
COPE_HUMAN	Coatomer subunit epsilon OS=Homo sapiens GN=COPE PE=1 SV=3	51	1
DDB1_HUMAN	DNA damage-binding protein 1 OS=Homo sapiens GN=DDB1 PE=1 SV=1	51	2
CHD1_HUMAN	Chromodomain-helicase-DNA-binding protein 1 OS=Homo sapiens GN=CHD1 PE=1 SV=2	50	2
PSMD3_HUMAN	26S proteasome non-ATPase regulatory subunit 3 OS=Homo sapiens GN=PSMD3 PE=1 SV=2	50	1
P5CS_HUMAN	Delta-1-pyrroline-5-carboxylate synthase OS=Homo sapiens GN=ALDH18A1 PE=1 SV=2	50	1
SRP72_HUMAN	Signal recognition particle subunit SRP72 OS=Homo sapiens GN=SRP72 PE=1 SV=3	50	3
KRT38_HUMAN	Keratin, type I cuticular Ha8 OS=Homo sapiens GN=KRT38 PE=2 SV=3	50	2
VINC_HUMAN	Vinculin OS=Homo sapiens GN=VCL PE=1 SV=4	50	4
RS24_HUMAN	40S ribosomal protein S24 OS=Homo sapiens GN=RPS24 PE=1 SV=1	50	2
RSRC2_HUMAN	Arginine/serine-rich coiled-coil protein 2 OS=Homo sapiens GN=RSRC2 PE=1 SV=1	50	3
SYHC_HUMAN	Histidine--tRNA ligase, cytoplasmic OS=Homo sapiens GN=HARS PE=1 SV=2	50	2
STIP1_HUMAN	Stress-induced-phosphoprotein 1 OS=Homo sapiens GN=STIP1 PE=1 SV=1	50	7
SNP23_HUMAN	Synaptosomal-associated protein 23 OS=Homo sapiens GN=SNAP23 PE=1 SV=1	50	1
SYK_HUMAN	Lysine--tRNA ligase OS=Homo sapiens GN=KARS PE=1 SV=3	50	1
RRP1_HUMAN	Ribosomal RNA processing protein 1 homolog A OS=Homo sapiens GN=RRP1 PE=1 SV=1	50	1
FRG1_HUMAN	Protein FRG1 OS=Homo sapiens GN=FRG1 PE=1 SV=1	50	2
SVIL_HUMAN	Supervillin OS=Homo sapiens GN=SVIL PE=1 SV=2	50	5
IF16_HUMAN	Gamma-interferon-inducible protein 16 OS=Homo sapiens GN=IFI16 PE=1 SV=3	49	1
MGN_HUMAN	Protein mago nashi homolog OS=Homo sapiens GN=MAGOH PE=1 SV=1	49	1
DLK1_HUMAN	Protein delta homolog 1 OS=Homo sapiens GN=DLK1 PE=1 SV=3	49	1
PLOD3_HUMAN	Procollagen-lysine,2-oxoglutarate 5-dioxygenase 3 OS=Homo sapiens GN=PLOD3 PE=1 SV=1	49	2
RAI14_HUMAN	Ankycorbin OS=Homo sapiens GN=RAI14 PE=1 SV=2	48	2
TAD2B_HUMAN	Transcriptional adapter 2-beta OS=Homo sapiens GN=TADA2B PE=1 SV=2	48	2
ACL6A_HUMAN	Actin-like protein 6A OS=Homo sapiens GN=ACTL6A PE=1 SV=1	48	1
SYTC_HUMAN	Threonine--tRNA ligase, cytoplasmic OS=Homo sapiens GN=TARS PE=1 SV=3	48	1
SYSC_HUMAN	Serine--tRNA ligase, cytoplasmic OS=Homo sapiens GN=SARS PE=1 SV=3	48	1
LMAN1_HUMAN	Protein ERGIC-53 OS=Homo sapiens GN=LMAN1 PE=1 SV=2	48	1
FIP1_HUMAN	Pre-mRNA 3~-end-processing factor FIP1 OS=Homo sapiens GN=FIP1L1 PE=1 SV=1	47	3
NUP93_HUMAN	Nuclear pore complex protein Nup93 OS=Homo sapiens GN=NUP93 PE=1 SV=2	47	2
PSA_HUMAN	Puromycin-sensitive aminopeptidase OS=Homo sapiens GN=NPEPPS PE=1 SV=2	47	1
K2C4_HUMAN	Keratin, type II cytoskeletal 4 OS=Homo sapiens GN=KRT4 PE=1 SV=4	47	3
SKP1_HUMAN	S-phase kinase-associated protein 1 OS=Homo sapiens GN=SKP1 PE=1 SV=2	47	2
TMA7_HUMAN	Translation machinery-associated protein 7 OS=Homo sapiens GN=TMA7 PE=1 SV=1	47	1
RL36A_HUMAN	60S ribosomal protein L36a OS=Homo sapiens GN=RPL36A PE=1 SV=2	47	1
CASPE_HUMAN	Caspase-14 OS=Homo sapiens GN=CASP14 PE=1 SV=2	47	1
XP32_HUMAN	Skin-specific protein 32 OS=Homo sapiens GN=XP32 PE=1 SV=1	47	1
NH2L1_HUMAN	NHP2-like protein 1 OS=Homo sapiens GN=NHP2L1 PE=1 SV=3	46	1
TECR_HUMAN	Very-long-chain enoyl-CoA reductase OS=Homo sapiens GN=TECR PE=1 SV=1	46	3
EIF3K_HUMAN	Eukaryotic translation initiation factor 3 subunit K OS=Homo sapiens GN=EIF3K PE=1 SV=1	46	1
CNTP4_HUMAN	Contactin-associated protein-like 4 OS=Homo sapiens GN=CNTNAP4 PE=1 SV=3	46	2
NU205_HUMAN	Nuclear pore complex protein Nup205 OS=Homo sapiens GN=NUP205 PE=1 SV=3	46	2
RBBP4_HUMAN	Histone-binding protein RBBP4 OS=Homo sapiens GN=RBBP4 PE=1 SV=3	46	1
GBG12_HUMAN	Guanine nucleotide-binding protein G(I)/G(S)/G(O) subunit gamma-12 OS=Homo sapiens GN=GNG12 PE=1 SV=3	46	3
PNPH_HUMAN	Purine nucleoside phosphorylase OS=Homo sapiens GN=PNP PE=1 SV=2	46	1
RAE1L_HUMAN	mRNA export factor OS=Homo sapiens GN=RAE1 PE=1 SV=1	46	1
UT14A_HUMAN	U3 small nucleolar RNA-associated protein 14 homolog A OS=Homo sapiens GN=UTP14A PE=1 SV=1	46	2
RL11_HUMAN	60S ribosomal protein L11 OS=Homo sapiens GN=RPL11 PE=1 SV=2	46	1
SIPA1_HUMAN	Signal-induced proliferation-associated protein 1 OS=Homo sapiens GN=SIPA1 PE=1 SV=1	45	1
SR1IP_HUMAN	Protein SREK1IP1 OS=Homo sapiens GN=SREK1IP1 PE=1 SV=1	45	1
H14_HUMAN	Histone H1.4 OS=Homo sapiens GN=HIST1H1E PE=1 SV=2	45	1
CBX5_HUMAN	Chromobox protein homolog 5 OS=Homo sapiens GN=CBX5 PE=1 SV=1	45	2
1433G_HUMAN	14-3-3 protein gamma OS=Homo sapiens GN=YWHAG PE=1 SV=2	45	2
EIF3M_HUMAN	Eukaryotic translation initiation factor 3 subunit M OS=Homo sapiens GN=EIF3M PE=1 SV=1	45	1
TAU_HUMAN	Microtubule-associated protein tau OS=Homo sapiens GN=MAPT PE=1 SV=5	44	2
PUR2_HUMAN	Trifunctional purine biosynthetic protein adenosine-3 OS=Homo sapiens GN=GART PE=1 SV=1	44	1
RS4Y2_HUMAN	40S ribosomal protein S4, Y isoform 2 OS=Homo sapiens GN=RPS4Y2 PE=2 SV=3	44	1
DNJA3_HUMAN	DnaJ homolog subfamily A member 3, mitochondrial OS=Homo sapiens GN=DNAJA3 PE=1 SV=2	44	1
PRPS3_HUMAN	Ribose-phosphate pyrophosphokinase 3 OS=Homo sapiens GN=PRPS1L1 PE=1 SV=2	44	1
ODPA_HUMAN	Pyruvate dehydrogenase E1 component subunit alpha, somatic form, mitochondrial OS=Homo sapiens GN=PDHA1 PE=1 SV=3	44	1
HYOU1_HUMAN	Hypoxia up-regulated protein 1 OS=Homo sapiens GN=HYOU1 PE=1 SV=1	44	3
IF2A_HUMAN	Eukaryotic translation initiation factor 2 subunit 1 OS=Homo sapiens GN=EIF2S1 PE=1 SV=3	44	1
K1C15_HUMAN	Keratin, type I cytoskeletal 15 OS=Homo sapiens GN=KRT15 PE=1 SV=3	44	1
RL3L_HUMAN	60S ribosomal protein L3-like OS=Homo sapiens GN=RPL3L PE=1 SV=3	44	3
RS7_HUMAN	40S ribosomal protein S7 OS=Homo sapiens GN=RPS7 PE=1 SV=1	43	2
BYST_HUMAN	Bystin OS=Homo sapiens GN=BYSL PE=1 SV=3	43	2
MYO1E_HUMAN	Unconventional myosin-Ie OS=Homo sapiens GN=MYO1E PE=1 SV=2	43	1
RRP5_HUMAN	Protein RRP5 homolog OS=Homo sapiens GN=PDCD11 PE=1 SV=3	43	3
TRA2A_HUMAN	Transformer-2 protein homolog alpha OS=Homo sapiens GN=TRA2A PE=1 SV=1	43	6
MPRIP_HUMAN	Myosin phosphatase Rho-interacting protein OS=Homo sapiens GN=MPRIP PE=1 SV=3	43	3
ARF1_HUMAN	ADP-ribosylation factor 1 OS=Homo sapiens GN=ARF1 PE=1 SV=2	43	1
XPP3_HUMAN	Probable Xaa-Pro aminopeptidase 3 OS=Homo sapiens GN=XPNPEP3 PE=1 SV=1	43	1
PADI1_HUMAN	Protein-arginine deiminase type-1 OS=Homo sapiens GN=PADI1 PE=1 SV=2	42	1
SFPQ_HUMAN	Splicing factor, proline- and glutamine-rich OS=Homo sapiens GN=SFPQ PE=1 SV=2	42	2
STEA4_HUMAN	Metalloreductase STEAP4 OS=Homo sapiens GN=STEAP4 PE=1 SV=1	42	3
G3PT_HUMAN	Glyceraldehyde-3-phosphate dehydrogenase, testis-specific OS=Homo sapiens GN=GAPDHS PE=1 SV=2	42	2
PSA6_HUMAN	Proteasome subunit alpha type-6 OS=Homo sapiens GN=PSMA6 PE=1 SV=1	42	1
FA83H_HUMAN	Protein FAM83H OS=Homo sapiens GN=FAM83H PE=1 SV=3	42	2
NOC2L_HUMAN	Nucleolar complex protein 2 homolog OS=Homo sapiens GN=NOC2L PE=1 SV=4	41	1
RRP12_HUMAN	RRP12-like protein OS=Homo sapiens GN=RRP12 PE=1 SV=2	41	4
H2B3B_HUMAN	Histone H2B type 3-B OS=Homo sapiens GN=HIST3H2BB PE=1 SV=3	41	1
ARPC3_HUMAN	Actin-related protein 2/3 complex subunit 3 OS=Homo sapiens GN=ARPC3 PE=1 SV=3	41	1
ATD3A_HUMAN	ATPase family AAA domain-containing protein 3A OS=Homo sapiens GN=ATAD3A PE=1 SV=2	41	3
PRS10_HUMAN	26S protease regulatory subunit 10B OS=Homo sapiens GN=PSMC6 PE=1 SV=1	41	4
ZZZ3_HUMAN	ZZ-type zinc finger-containing protein 3 OS=Homo sapiens GN=ZZZ3 PE=1 SV=1	41	3
TPM4_HUMAN	Tropomyosin alpha-4 chain OS=Homo sapiens GN=TPM4 PE=1 SV=3	41	4
RTCB_HUMAN	tRNA-splicing ligase RtcB homolog OS=Homo sapiens GN=RTCB PE=1 SV=1	40	1
SMC1A_HUMAN	Structural maintenance of chromosomes protein 1A OS=Homo sapiens GN=SMC1A PE=1 SV=2	40	3
TFAM_HUMAN	Transcription factor A, mitochondrial OS=Homo sapiens GN=TFAM PE=1 SV=1	40	2
CAPR1_HUMAN	Caprin-1 OS=Homo sapiens GN=CAPRIN1 PE=1 SV=2	40	1
BRX1_HUMAN	Ribosome biogenesis protein BRX1 homolog OS=Homo sapiens GN=BRIX1 PE=1 SV=2	40	2
COPG1_HUMAN	Coatomer subunit gamma-1 OS=Homo sapiens GN=COPG1 PE=1 SV=1	40	2
CHCH3_HUMAN	Coiled-coil-helix-coiled-coil-helix domain-containing protein 3, mitochondrial OS=Homo sapiens GN=CHCHD3 PE=1 SV=1	40	1
PSA4_HUMAN	Proteasome subunit alpha type-4 OS=Homo sapiens GN=PSMA4 PE=1 SV=1	39	1
ACTY_HUMAN	Beta-centractin OS=Homo sapiens GN=ACTR1B PE=1 SV=1	39	1
DDX23_HUMAN	Probable ATP-dependent RNA helicase DDX23 OS=Homo sapiens GN=DDX23 PE=1 SV=3	39	1
LPPRC_HUMAN	Leucine-rich PPR motif-containing protein, mitochondrial OS=Homo sapiens GN=LRPPRC PE=1 SV=3	39	3
NU160_HUMAN	Nuclear pore complex protein Nup160 OS=Homo sapiens GN=NUP160 PE=1 SV=3	39	3
GAR1_HUMAN	H/ACA ribonucleoprotein complex subunit 1 OS=Homo sapiens GN=GAR1 PE=1 SV=1	39	1
K1C40_HUMAN	Keratin, type I cytoskeletal 40 OS=Homo sapiens GN=KRT40 PE=1 SV=2	39	2
NOC3L_HUMAN	Nucleolar complex protein 3 homolog OS=Homo sapiens GN=NOC3L PE=1 SV=1	39	1
GLYM_HUMAN	Serine hydroxymethyltransferase, mitochondrial OS=Homo sapiens GN=SHMT2 PE=1 SV=3	39	1
NAV2_HUMAN	Neuron navigator 2 OS=Homo sapiens GN=NAV2 PE=1 SV=3	39	7
PGAM1_HUMAN	Phosphoglycerate mutase 1 OS=Homo sapiens GN=PGAM1 PE=1 SV=2	38	1
CN166_HUMAN	UPF0568 protein C14orf166 OS=Homo sapiens GN=C14orf166 PE=1 SV=1	38	1
PP2AA_HUMAN	Serine/threonine-protein phosphatase 2A catalytic subunit alpha isoform OS=Homo sapiens GN=PPP2CA PE=1 SV=1	38	1
APT_HUMAN	Adenine phosphoribosyltransferase OS=Homo sapiens GN=APRT PE=1 SV=2	38	1
WDR12_HUMAN	Ribosome biogenesis protein WDR12 OS=Homo sapiens GN=WDR12 PE=1 SV=2	38	2
PWP2_HUMAN	Periodic tryptophan protein 2 homolog OS=Homo sapiens GN=PWP2 PE=1 SV=2	38	2
RU17_HUMAN	U1 small nuclear ribonucleoprotein 70 kDa OS=Homo sapiens GN=SNRNP70 PE=1 SV=2	38	1
RS17L_HUMAN	40S ribosomal protein S17-like OS=Homo sapiens GN=RPS17L PE=1 SV=1	37	2
PELP1_HUMAN	Proline-, glutamic acid- and leucine-rich protein 1 OS=Homo sapiens GN=PELP1 PE=1 SV=2	37	1
RAB5C_HUMAN	Ras-related protein Rab-5C OS=Homo sapiens GN=RAB5C PE=1 SV=2	37	2
RU2A_HUMAN	U2 small nuclear ribonucleoprotein A~ OS=Homo sapiens GN=SNRPA1 PE=1 SV=2	37	2
ERP29_HUMAN	Endoplasmic reticulum resident protein 29 OS=Homo sapiens GN=ERP29 PE=1 SV=4	37	1
EDF1_HUMAN	Endothelial differentiation-related factor 1 OS=Homo sapiens GN=EDF1 PE=1 SV=1	37	1
CALL5_HUMAN	Calmodulin-like protein 5 OS=Homo sapiens GN=CALML5 PE=1 SV=2	37	1
SMN_HUMAN	Survival motor neuron protein OS=Homo sapiens GN=SMN1 PE=1 SV=1	37	1
RSMB_HUMAN	Small nuclear ribonucleoprotein-associated proteins B and B~ OS=Homo sapiens GN=SNRPB PE=1 SV=2	37	1
1433S_HUMAN	14-3-3 protein sigma OS=Homo sapiens GN=SFN PE=1 SV=1	37	2
H2A1A_HUMAN	Histone H2A type 1-A OS=Homo sapiens GN=HIST1H2AA PE=1 SV=3	36	4
MSLNL_HUMAN	Mesothelin-like protein OS=Homo sapiens GN=MSLNL PE=2 SV=3	36	1
KRT36_HUMAN	Keratin, type I cuticular Ha6 OS=Homo sapiens GN=KRT36 PE=1 SV=1	36	1
IGHG1_HUMAN	Ig gamma-1 chain C region OS=Homo sapiens GN=IGHG1 PE=1 SV=1	36	1
S1A7A_HUMAN	Protein S100-A7A OS=Homo sapiens GN=S100A7A PE=1 SV=3	36	1
KRT86_HUMAN	Keratin, type II cuticular Hb6 OS=Homo sapiens GN=KRT86 PE=1 SV=1	36	5
SPTB1_HUMAN	Spectrin beta chain, erythrocytic OS=Homo sapiens GN=SPTB PE=1 SV=5	36	3
IPO7_HUMAN	Importin-7 OS=Homo sapiens GN=IPO7 PE=1 SV=1	36	1
TITIN_HUMAN	Titin OS=Homo sapiens GN=TTN PE=1 SV=4	36	36
STK25_HUMAN	Serine/threonine-protein kinase 25 OS=Homo sapiens GN=STK25 PE=1 SV=1	36	2
STAG3_HUMAN	Cohesin subunit SA-3 OS=Homo sapiens GN=STAG3 PE=1 SV=2	35	2
SET_HUMAN	Protein SET OS=Homo sapiens GN=SET PE=1 SV=3	35	1
S10A4_HUMAN	Protein S100-A4 OS=Homo sapiens GN=S100A4 PE=1 SV=1	35	2
PABP3_HUMAN	Polyadenylate-binding protein 3 OS=Homo sapiens GN=PABPC3 PE=1 SV=2	35	3
RAP1A_HUMAN	Ras-related protein Rap-1A OS=Homo sapiens GN=RAP1A PE=1 SV=1	35	1
CP080_HUMAN	UPF0468 protein C16orf80 OS=Homo sapiens GN=C16orf80 PE=1 SV=1	35	1
GSTK1_HUMAN	Glutathione S-transferase kappa 1 OS=Homo sapiens GN=GSTK1 PE=1 SV=3	35	1
NXF1_HUMAN	Nuclear RNA export factor 1 OS=Homo sapiens GN=NXF1 PE=1 SV=1	35	1
PRDX5_HUMAN	Peroxiredoxin-5, mitochondrial OS=Homo sapiens GN=PRDX5 PE=1 SV=4	35	1
GBB1_HUMAN	Guanine nucleotide-binding protein G(I)/G(S)/G(T) subunit beta-1 OS=Homo sapiens GN=GNB1 PE=1 SV=3	35	1
TOP1M_HUMAN	DNA topoisomerase I, mitochondrial OS=Homo sapiens GN=TOP1MT PE=2 SV=1	34	4
K1C12_HUMAN	Keratin, type I cytoskeletal 12 OS=Homo sapiens GN=KRT12 PE=1 SV=1	34	2
CYTSA_HUMAN	Cytospin-A OS=Homo sapiens GN=SPECC1L PE=1 SV=2	34	1
RT27_HUMAN	28S ribosomal protein S27, mitochondrial OS=Homo sapiens GN=MRPS27 PE=1 SV=3	34	1
UCHL5_HUMAN	Ubiquitin carboxyl-terminal hydrolase isozyme L5 OS=Homo sapiens GN=UCHL5 PE=1 SV=3	34	1
MOV10_HUMAN	Putative helicase MOV-10 OS=Homo sapiens GN=MOV10 PE=1 SV=2	34	2
KT33A_HUMAN	Keratin, type I cuticular Ha3-I OS=Homo sapiens GN=KRT33A PE=2 SV=2	34	1
HS3S5_HUMAN	Heparan sulfate glucosamine 3-O-sulfotransferase 5 OS=Homo sapiens GN=HS3ST5 PE=1 SV=1	33	1
TRIM4_HUMAN	Tripartite motif-containing protein 4 OS=Homo sapiens GN=TRIM4 PE=2 SV=2	33	4
EIF3F_HUMAN	Eukaryotic translation initiation factor 3 subunit F OS=Homo sapiens GN=EIF3F PE=1 SV=1	33	1
ATPK_HUMAN	ATP synthase subunit f, mitochondrial OS=Homo sapiens GN=ATP5J2 PE=1 SV=3	33	1
6PGD_HUMAN	6-phosphogluconate dehydrogenase, decarboxylating OS=Homo sapiens GN=PGD PE=1 SV=3	33	1
BUB3_HUMAN	Mitotic checkpoint protein BUB3 OS=Homo sapiens GN=BUB3 PE=1 SV=1	33	2
K6PF_HUMAN	6-phosphofructokinase, muscle type OS=Homo sapiens GN=PFKM PE=1 SV=2	33	2
RT34_HUMAN	28S ribosomal protein S34, mitochondrial OS=Homo sapiens GN=MRPS34 PE=1 SV=2	33	2
COMT_HUMAN	Catechol O-methyltransferase OS=Homo sapiens GN=COMT PE=1 SV=2	32	1
RL37A_HUMAN	60S ribosomal protein L37a OS=Homo sapiens GN=RPL37A PE=1 SV=2	32	1
CPSF6_HUMAN	Cleavage and polyadenylation specificity factor subunit 6 OS=Homo sapiens GN=CPSF6 PE=1 SV=2	32	2
RBCC1_HUMAN	RB1-inducible coiled-coil protein 1 OS=Homo sapiens GN=RB1CC1 PE=1 SV=3	32	2
CGAS_HUMAN	Cyclic GMP-AMP synthase OS=Homo sapiens GN=MB21D1 PE=1 SV=2	32	1
IF5A1_HUMAN	Eukaryotic translation initiation factor 5A-1 OS=Homo sapiens GN=EIF5A PE=1 SV=2	32	1
NAA25_HUMAN	N-alpha-acetyltransferase 25, NatB auxiliary subunit OS=Homo sapiens GN=NAA25 PE=1 SV=1	32	2
NP1L4_HUMAN	Nucleosome assembly protein 1-like 4 OS=Homo sapiens GN=NAP1L4 PE=1 SV=1	32	1
MARK2_HUMAN	Serine/threonine-protein kinase MARK2 OS=Homo sapiens GN=MARK2 PE=1 SV=2	32	1
FA32A_HUMAN	Protein FAM32A OS=Homo sapiens GN=FAM32A PE=1 SV=2	31	1
SC16A_HUMAN	Protein transport protein Sec16A OS=Homo sapiens GN=SEC16A PE=1 SV=3	31	1
MIRO2_HUMAN	Mitochondrial Rho GTPase 2 OS=Homo sapiens GN=RHOT2 PE=1 SV=2	31	1
LUZP1_HUMAN	Leucine zipper protein 1 OS=Homo sapiens GN=LUZP1 PE=1 SV=2	31	1
RBM8A_HUMAN	RNA-binding protein 8A OS=Homo sapiens GN=RBM8A PE=1 SV=1	31	3
RPB3_HUMAN	DNA-directed RNA polymerase II subunit RPB3 OS=Homo sapiens GN=POLR2C PE=1 SV=2	31	2
SYDC_HUMAN	Aspartate--tRNA ligase, cytoplasmic OS=Homo sapiens GN=DARS PE=1 SV=2	31	2
DCTN2_HUMAN	Dynactin subunit 2 OS=Homo sapiens GN=DCTN2 PE=1 SV=4	31	1
RUXGL_HUMAN	Small nuclear ribonucleoprotein G-like protein OS=Homo sapiens PE=3 SV=2	31	1
WDTC1_HUMAN	WD and tetratricopeptide repeats protein 1 OS=Homo sapiens GN=WDTC1 PE=1 SV=2	31	7
FEN1_HUMAN	Flap endonuclease 1 OS=Homo sapiens GN=FEN1 PE=1 SV=1	31	2
PDCD6_HUMAN	Programmed cell death protein 6 OS=Homo sapiens GN=PDCD6 PE=1 SV=1	31	2
SYIM_HUMAN	Isoleucine--tRNA ligase, mitochondrial OS=Homo sapiens GN=IARS2 PE=1 SV=2	31	2
FXR1_HUMAN	Fragile X mental retardation syndrome-related protein 1 OS=Homo sapiens GN=FXR1 PE=1 SV=3	31	1
LCA5L_HUMAN	Lebercilin-like protein OS=Homo sapiens GN=LCA5L PE=2 SV=1	31	1
SYRC_HUMAN	Arginine--tRNA ligase, cytoplasmic OS=Homo sapiens GN=RARS PE=1 SV=2	30	1
XPO2_HUMAN	Exportin-2 OS=Homo sapiens GN=CSE1L PE=1 SV=3	30	1
MAPK2_HUMAN	MAP kinase-activated protein kinase 2 OS=Homo sapiens GN=MAPKAPK2 PE=1 SV=1	30	1
SPTN2_HUMAN	Spectrin beta chain, non-erythrocytic 2 OS=Homo sapiens GN=SPTBN2 PE=1 SV=3	30	4
CAP1_HUMAN	Adenylyl cyclase-associated protein 1 OS=Homo sapiens GN=CAP1 PE=1 SV=5	29	2
LEG7_HUMAN	Galectin-7 OS=Homo sapiens GN=LGALS7 PE=1 SV=2	29	2
ARPC4_HUMAN	Actin-related protein 2/3 complex subunit 4 OS=Homo sapiens GN=ARPC4 PE=1 SV=3	29	1
RAD21_HUMAN	Double-strand-break repair protein rad21 homolog OS=Homo sapiens GN=RAD21 PE=1 SV=2	29	1
TIM50_HUMAN	Mitochondrial import inner membrane translocase subunit TIM50 OS=Homo sapiens GN=TIMM50 PE=1 SV=2	29	2
TRI11_HUMAN	E3 ubiquitin-protein ligase TRIM11 OS=Homo sapiens GN=TRIM11 PE=1 SV=2	29	1
RS15_HUMAN	40S ribosomal protein S15 OS=Homo sapiens GN=RPS15 PE=1 SV=2	29	1
AINX_HUMAN	Alpha-internexin OS=Homo sapiens GN=INA PE=1 SV=2	29	2
NTM1A_HUMAN	N-terminal Xaa-Pro-Lys N-methyltransferase 1 OS=Homo sapiens GN=NTMT1 PE=1 SV=3	29	1
RING2_HUMAN	E3 ubiquitin-protein ligase RING2 OS=Homo sapiens GN=RNF2 PE=1 SV=1	28	1
SC31A_HUMAN	Protein transport protein Sec31A OS=Homo sapiens GN=SEC31A PE=1 SV=3	28	3
MTX2_HUMAN	Metaxin-2 OS=Homo sapiens GN=MTX2 PE=1 SV=1	28	1
MACF1_HUMAN	Microtubule-actin cross-linking factor 1, isoforms 1/2/3/5 OS=Homo sapiens GN=MACF1 PE=1 SV=4	28	8
K2C74_HUMAN	Keratin, type II cytoskeletal 74 OS=Homo sapiens GN=KRT74 PE=1 SV=2	28	1
CCD25_HUMAN	Coiled-coil domain-containing protein 25 OS=Homo sapiens GN=CCDC25 PE=1 SV=2	28	1
EMC8_HUMAN	ER membrane protein complex subunit 8 OS=Homo sapiens GN=EMC8 PE=1 SV=1	28	1
MYH11_HUMAN	Myosin-11 OS=Homo sapiens GN=MYH11 PE=1 SV=3	28	5
THOC6_HUMAN	THO complex subunit 6 homolog OS=Homo sapiens GN=THOC6 PE=1 SV=1	27	1
MET25_HUMAN	Methyltransferase-like protein 25 OS=Homo sapiens GN=METTL25 PE=2 SV=2	27	1
ACL6B_HUMAN	Actin-like protein 6B OS=Homo sapiens GN=ACTL6B PE=1 SV=1	27	1
PLCX1_HUMAN	PI-PLC X domain-containing protein 1 OS=Homo sapiens GN=PLCXD1 PE=2 SV=1	27	1
IMP3_HUMAN	U3 small nucleolar ribonucleoprotein protein IMP3 OS=Homo sapiens GN=IMP3 PE=1 SV=1	27	1
SYYC_HUMAN	Tyrosine--tRNA ligase, cytoplasmic OS=Homo sapiens GN=YARS PE=1 SV=4	26	2
ALDR_HUMAN	Aldose reductase OS=Homo sapiens GN=AKR1B1 PE=1 SV=3	26	1
MAGD2_HUMAN	Melanoma-associated antigen D2 OS=Homo sapiens GN=MAGED2 PE=1 SV=2	26	5
LIMD2_HUMAN	LIM domain-containing protein 2 OS=Homo sapiens GN=LIMD2 PE=1 SV=1	26	1
ABHD8_HUMAN	Abhydrolase domain-containing protein 8 OS=Homo sapiens GN=ABHD8 PE=2 SV=1	26	1
SNRPA_HUMAN	U1 small nuclear ribonucleoprotein A OS=Homo sapiens GN=SNRPA PE=1 SV=3	26	1
MEX3D_HUMAN	RNA-binding protein MEX3D OS=Homo sapiens GN=MEX3D PE=1 SV=3	26	1
AKAP2_HUMAN	A-kinase anchor protein 2 OS=Homo sapiens GN=AKAP2 PE=1 SV=3	25	1
PLCA_HUMAN	1-acyl-sn-glycerol-3-phosphate acyltransferase alpha OS=Homo sapiens GN=AGPAT1 PE=1 SV=2	25	1
STML2_HUMAN	Stomatin-like protein 2, mitochondrial OS=Homo sapiens GN=STOML2 PE=1 SV=1	25	1
OTUB1_HUMAN	Ubiquitin thioesterase OTUB1 OS=Homo sapiens GN=OTUB1 PE=1 SV=2	25	2
BAZ2B_HUMAN	Bromodomain adjacent to zinc finger domain protein 2B OS=Homo sapiens GN=BAZ2B PE=1 SV=3	25	2
KRI1_HUMAN	Protein KRI1 homolog OS=Homo sapiens GN=KRI1 PE=1 SV=3	25	2
2AAA_HUMAN	Serine/threonine-protein phosphatase 2A 65 kDa regulatory subunit A alpha isoform OS=Homo sapiens GN=PPP2R1A PE=1 SV=4	24	3
CHRD1_HUMAN	Cysteine and histidine-rich domain-containing protein 1 OS=Homo sapiens GN=CHORDC1 PE=1 SV=2	24	1
GEMI4_HUMAN	Gem-associated protein 4 OS=Homo sapiens GN=GEMIN4 PE=1 SV=2	24	2
GUAA_HUMAN	GMP synthase [glutamine-hydrolyzing] OS=Homo sapiens GN=GMPS PE=1 SV=1	24	2
K2C72_HUMAN	Keratin, type II cytoskeletal 72 OS=Homo sapiens GN=KRT72 PE=1 SV=2	24	3
RT21_HUMAN	28S ribosomal protein S21, mitochondrial OS=Homo sapiens GN=MRPS21 PE=1 SV=2	24	1
RRP15_HUMAN	RRP15-like protein OS=Homo sapiens GN=RRP15 PE=1 SV=2	23	2
FUBP2_HUMAN	Far upstream element-binding protein 2 OS=Homo sapiens GN=KHSRP PE=1 SV=4	23	1
UBE2N_HUMAN	Ubiquitin-conjugating enzyme E2 N OS=Homo sapiens GN=UBE2N PE=1 SV=1	23	1
RT29_HUMAN	28S ribosomal protein S29, mitochondrial OS=Homo sapiens GN=DAP3 PE=1 SV=1	23	1
ECH1_HUMAN	Delta(3,5)-Delta(2,4)-dienoyl-CoA isomerase, mitochondrial OS=Homo sapiens GN=ECH1 PE=1 SV=2	23	1
CTDP1_HUMAN	RNA polymerase II subunit A C-terminal domain phosphatase OS=Homo sapiens GN=CTDP1 PE=1 SV=3	23	3
MYO9A_HUMAN	Unconventional myosin-IXa OS=Homo sapiens GN=MYO9A PE=1 SV=2	22	3
RPAC1_HUMAN	DNA-directed RNA polymerases I and III subunit RPAC1 OS=Homo sapiens GN=POLR1C PE=1 SV=1	22	1
CATIN_HUMAN	Cactin OS=Homo sapiens GN=CACTIN PE=1 SV=3	22	2
PPHLN_HUMAN	Periphilin-1 OS=Homo sapiens GN=PPHLN1 PE=1 SV=2	22	3
1433Z_HUMAN	14-3-3 protein zeta/delta OS=Homo sapiens GN=YWHAZ PE=1 SV=1	22	3
SLIK1_HUMAN	SLIT and NTRK-like protein 1 OS=Homo sapiens GN=SLITRK1 PE=1 SV=2	21	99
ESCO2_HUMAN	N-acetyltransferase ESCO2 OS=Homo sapiens GN=ESCO2 PE=1 SV=1	21	4
WDR87_HUMAN	WD repeat-containing protein 87 OS=Homo sapiens GN=WDR87 PE=1 SV=3	21	7
ITB1_HUMAN	Integrin beta-1 OS=Homo sapiens GN=ITGB1 PE=1 SV=2	21	1
CDC5L_HUMAN	Cell division cycle 5-like protein OS=Homo sapiens GN=CDC5L PE=1 SV=2	20	1
RN213_HUMAN	E3 ubiquitin-protein ligase RNF213 OS=Homo sapiens GN=RNF213 PE=1 SV=3	20	4
MDC1_HUMAN	Mediator of DNA damage checkpoint protein 1 OS=Homo sapiens GN=MDC1 PE=1 SV=3	20	2
BAG3_HUMAN	BAG family molecular chaperone regulator 3 OS=Homo sapiens GN=BAG3 PE=1 SV=3	20	2
NUCKS_HUMAN	Nuclear ubiquitous casein and cyclin-dependent kinase substrate 1 OS=Homo sapiens GN=NUCKS1 PE=1 SV=1	20	1
UBP47_HUMAN	Ubiquitin carboxyl-terminal hydrolase 47 OS=Homo sapiens GN=USP47 PE=1 SV=3	19	4
EIF3E_HUMAN	Eukaryotic translation initiation factor 3 subunit E OS=Homo sapiens GN=EIF3E PE=1 SV=1	19	1
HXA3_HUMAN	Homeobox protein Hox-A3 OS=Homo sapiens GN=HOXA3 PE=2 SV=1	19	1
SH3G3_HUMAN	Endophilin-A3 OS=Homo sapiens GN=SH3GL3 PE=1 SV=1	19	17
SAMH1_HUMAN	Deoxynucleoside triphosphate triphosphohydrolase SAMHD1 OS=Homo sapiens GN=SAMHD1 PE=1 SV=2	19	1
MANF_HUMAN	Mesencephalic astrocyte-derived neurotrophic factor OS=Homo sapiens GN=MANF PE=1 SV=3	19	1
STAR9_HUMAN	StAR-related lipid transfer protein 9 OS=Homo sapiens GN=STARD9 PE=1 SV=3	19	5
STX1A_HUMAN	Syntaxin-1A OS=Homo sapiens GN=STX1A PE=1 SV=1	18	2
SPI2A_HUMAN	Spindlin-2A OS=Homo sapiens GN=SPIN2A PE=1 SV=3	18	1
LTBP1_HUMAN	Latent-transforming growth factor beta-binding protein 1 OS=Homo sapiens GN=LTBP1 PE=1 SV=4	18	3
WDR1_HUMAN	WD repeat-containing protein 1 OS=Homo sapiens GN=WDR1 PE=1 SV=4	18	1
ITIH3_HUMAN	Inter-alpha-trypsin inhibitor heavy chain H3 OS=Homo sapiens GN=ITIH3 PE=1 SV=2	18	3
ISM2_HUMAN	Isthmin-2 OS=Homo sapiens GN=ISM2 PE=2 SV=1	17	2
SCAFB_HUMAN	Protein SCAF11 OS=Homo sapiens GN=SCAF11 PE=1 SV=2	17	2
MALD2_HUMAN	MARVEL domain-containing protein 2 OS=Homo sapiens GN=MARVELD2 PE=1 SV=2	17	1
GDIB_HUMAN	Rab GDP dissociation inhibitor beta OS=Homo sapiens GN=GDI2 PE=1 SV=2	16	1
MARK1_HUMAN	Serine/threonine-protein kinase MARK1 OS=Homo sapiens GN=MARK1 PE=1 SV=2	15	2
SLTM_HUMAN	SAFB-like transcription modulator OS=Homo sapiens GN=SLTM PE=1 SV=2	14	2
NASP_HUMAN	Nuclear autoantigenic sperm protein OS=Homo sapiens GN=NASP PE=1 SV=2	14	2
RIT2_HUMAN	GTP-binding protein Rit2 OS=Homo sapiens GN=RIT2 PE=1 SV=1	14	2
CE162_HUMAN	Centrosomal protein of 162 kDa OS=Homo sapiens GN=KIAA1009 PE=1 SV=2	13	4

## Sheet: Flag_All (284)
Flag all hits (284)
prot_id	prot_name	prot_score	peptide
K2C1_HUMAN	Keratin, type II cytoskeletal 1 OS=Homo sapiens GN=KRT1 PE=1 SV=6	1305	38
STK38_HUMAN	Serine/threonine-protein kinase 38 OS=Homo sapiens GN=STK38 PE=1 SV=1	1225	32
KV201_HUMAN	Ig kappa chain V-II region Cum OS=Homo sapiens PE=1 SV=1	1091	23
K1C9_HUMAN	Keratin, type I cytoskeletal 9 OS=Homo sapiens GN=KRT9 PE=1 SV=3	1000	18
RO52_HUMAN	E3 ubiquitin-protein ligase TRIM21 OS=Homo sapiens GN=TRIM21 PE=1 SV=1	856	37
K1C10_HUMAN	Keratin, type I cytoskeletal 10 OS=Homo sapiens GN=KRT10 PE=1 SV=6	761	19
K2C8_HUMAN	Keratin, type II cytoskeletal 8 OS=Homo sapiens GN=KRT8 PE=1 SV=7	739	22
RBM39_HUMAN	RNA-binding protein 39 OS=Homo sapiens GN=RBM39 PE=1 SV=2	705	16
KIF11_HUMAN	Kinesin-like protein KIF11 OS=Homo sapiens GN=KIF11 PE=1 SV=2	637	18
VIME_HUMAN	Vimentin OS=Homo sapiens GN=VIM PE=1 SV=4	598	22
K22E_HUMAN	Keratin, type II cytoskeletal 2 epidermal OS=Homo sapiens GN=KRT2 PE=1 SV=2	560	15
HSP7C_HUMAN	Heat shock cognate 71 kDa protein OS=Homo sapiens GN=HSPA8 PE=1 SV=1	476	11
TBA1A_HUMAN	Tubulin alpha-1A chain OS=Homo sapiens GN=TUBA1A PE=1 SV=1	466	9
MMTA2_HUMAN	Multiple myeloma tumor-associated protein 2 OS=Homo sapiens GN=MMTAG2 PE=1 SV=1	452	8
K2C4_HUMAN	Keratin, type II cytoskeletal 4 OS=Homo sapiens GN=KRT4 PE=1 SV=4	411	11
HSP71_HUMAN	Heat shock 70 kDa protein 1A/1B OS=Homo sapiens GN=HSPA1A PE=1 SV=5	381	6
LC7L2_HUMAN	Putative RNA-binding protein Luc7-like 2 OS=Homo sapiens GN=LUC7L2 PE=1 SV=2	373	6
K2C7_HUMAN	Keratin, type II cytoskeletal 7 OS=Homo sapiens GN=KRT7 PE=1 SV=5	364	9
ST38L_HUMAN	Serine/threonine-protein kinase 38-like OS=Homo sapiens GN=STK38L PE=1 SV=3	348	15
QPCTL_HUMAN	Glutaminyl-peptide cyclotransferase-like protein OS=Homo sapiens GN=QPCTL PE=1 SV=2	334	9
GFAP_HUMAN	Glial fibrillary acidic protein OS=Homo sapiens GN=GFAP PE=1 SV=1	328	9
ACTB_HUMAN	Actin, cytoplasmic 1 OS=Homo sapiens GN=ACTB PE=1 SV=1	303	10
PLEC_HUMAN	Plectin OS=Homo sapiens GN=PLEC PE=1 SV=3	296	39
HSP72_HUMAN	Heat shock-related 70 kDa protein 2 OS=Homo sapiens GN=HSPA2 PE=1 SV=1	273	5
DDX3X_HUMAN	ATP-dependent RNA helicase DDX3X OS=Homo sapiens GN=DDX3X PE=1 SV=3	250	6
CLH1_HUMAN	Clathrin heavy chain 1 OS=Homo sapiens GN=CLTC PE=1 SV=5	249	8
PPIB_HUMAN	Peptidyl-prolyl cis-trans isomerase B OS=Homo sapiens GN=PPIB PE=1 SV=2	242	10
CMBL_HUMAN	Carboxymethylenebutenolidase homolog OS=Homo sapiens GN=CMBL PE=1 SV=1	239	9
GRP78_HUMAN	78 kDa glucose-regulated protein OS=Homo sapiens GN=HSPA5 PE=1 SV=2	238	3
SF3B3_HUMAN	Splicing factor 3B subunit 3 OS=Homo sapiens GN=SF3B3 PE=1 SV=4	237	6
TBB2A_HUMAN	Tubulin beta-2A chain OS=Homo sapiens GN=TUBB2A PE=1 SV=1	231	7
FRG1_HUMAN	Protein FRG1 OS=Homo sapiens GN=FRG1 PE=1 SV=1	231	4
TCP4_HUMAN	Activated RNA polymerase II transcriptional coactivator p15 OS=Homo sapiens GN=SUB1 PE=1 SV=3	224	5
ANM5_HUMAN	Protein arginine N-methyltransferase 5 OS=Homo sapiens GN=PRMT5 PE=1 SV=4	221	7
RAI3_HUMAN	Retinoic acid-induced protein 3 OS=Homo sapiens GN=GPRC5A PE=1 SV=2	218	5
MEP50_HUMAN	Methylosome protein 50 OS=Homo sapiens GN=WDR77 PE=1 SV=1	215	6
ULK3_HUMAN	Serine/threonine-protein kinase ULK3 OS=Homo sapiens GN=ULK3 PE=1 SV=2	212	50
TCPE_HUMAN	T-complex protein 1 subunit epsilon OS=Homo sapiens GN=CCT5 PE=1 SV=1	207	3
LC7L3_HUMAN	Luc7-like protein 3 OS=Homo sapiens GN=LUC7L3 PE=1 SV=2	206	2
TBB5_HUMAN	Tubulin beta chain OS=Homo sapiens GN=TUBB PE=1 SV=2	200	5
NO40_HUMAN	Nucleolar protein of 40 kDa OS=Homo sapiens GN=ZCCHC17 PE=1 SV=1	200	9
RL38_HUMAN	60S ribosomal protein L38 OS=Homo sapiens GN=RPL38 PE=1 SV=2	195	7
TBA3C_HUMAN	Tubulin alpha-3C/D chain OS=Homo sapiens GN=TUBA3C PE=1 SV=3	191	6
K2C75_HUMAN	Keratin, type II cytoskeletal 75 OS=Homo sapiens GN=KRT75 PE=1 SV=2	191	5
RP9_HUMAN	Retinitis pigmentosa 9 protein OS=Homo sapiens GN=RP9 PE=1 SV=2	186	5
K2C5_HUMAN	Keratin, type II cytoskeletal 5 OS=Homo sapiens GN=KRT5 PE=1 SV=3	180	7
SRSF7_HUMAN	Serine/arginine-rich splicing factor 7 OS=Homo sapiens GN=SRSF7 PE=1 SV=1	173	6
PHB2_HUMAN	Prohibitin-2 OS=Homo sapiens GN=PHB2 PE=1 SV=2	172	3
RLA2_HUMAN	60S acidic ribosomal protein P2 OS=Homo sapiens GN=RPLP2 PE=1 SV=1	170	2
RBM3_HUMAN	Putative RNA-binding protein 3 OS=Homo sapiens GN=RBM3 PE=1 SV=1	168	2
K2C6B_HUMAN	Keratin, type II cytoskeletal 6B OS=Homo sapiens GN=KRT6B PE=1 SV=5	164	7
POTEF_HUMAN	POTE ankyrin domain family member F OS=Homo sapiens GN=POTEF PE=1 SV=2	161	8
DDX46_HUMAN	Probable ATP-dependent RNA helicase DDX46 OS=Homo sapiens GN=DDX46 PE=1 SV=2	157	3
ROA1_HUMAN	Heterogeneous nuclear ribonucleoprotein A1 OS=Homo sapiens GN=HNRNPA1 PE=1 SV=5	155	1
ACTBL_HUMAN	Beta-actin-like protein 2 OS=Homo sapiens GN=ACTBL2 PE=1 SV=2	148	8
K2C6A_HUMAN	Keratin, type II cytoskeletal 6A OS=Homo sapiens GN=KRT6A PE=1 SV=3	147	5
ADT1_HUMAN	ADP/ATP translocase 1 OS=Homo sapiens GN=SLC25A4 PE=1 SV=4	145	5
RBMX2_HUMAN	RNA-binding motif protein, X-linked 2 OS=Homo sapiens GN=RBMX2 PE=1 SV=2	142	3
RS25_HUMAN	40S ribosomal protein S25 OS=Homo sapiens GN=RPS25 PE=1 SV=1	140	4
K1C18_HUMAN	Keratin, type I cytoskeletal 18 OS=Homo sapiens GN=KRT18 PE=1 SV=2	139	9
ALBU_HUMAN	Serum albumin OS=Homo sapiens GN=ALB PE=1 SV=2	137	6
H4_HUMAN	Histone H4 OS=Homo sapiens GN=HIST1H4A PE=1 SV=2	136	8
K1C13_HUMAN	Keratin, type I cytoskeletal 13 OS=Homo sapiens GN=KRT13 PE=1 SV=4	133	3
NEP_HUMAN	Neprilysin OS=Homo sapiens GN=MME PE=1 SV=2	133	20
CWC25_HUMAN	Pre-mRNA-splicing factor CWC25 homolog OS=Homo sapiens GN=CWC25 PE=1 SV=1	133	7
EF1A1_HUMAN	Elongation factor 1-alpha 1 OS=Homo sapiens GN=EEF1A1 PE=1 SV=1	131	3
HSP76_HUMAN	Heat shock 70 kDa protein 6 OS=Homo sapiens GN=HSPA6 PE=1 SV=2	131	2
K22O_HUMAN	Keratin, type II cytoskeletal 2 oral OS=Homo sapiens GN=KRT76 PE=1 SV=2	128	5
ROA0_HUMAN	Heterogeneous nuclear ribonucleoprotein A0 OS=Homo sapiens GN=HNRNPA0 PE=1 SV=1	127	4
IMMT_HUMAN	Mitochondrial inner membrane protein OS=Homo sapiens GN=IMMT PE=1 SV=1	126	2
THIO_HUMAN	Thioredoxin OS=Homo sapiens GN=TXN PE=1 SV=3	124	2
ACTBM_HUMAN	Putative beta-actin-like protein 3 OS=Homo sapiens GN=POTEKP PE=5 SV=1	121	5
FA32A_HUMAN	Protein FAM32A OS=Homo sapiens GN=FAM32A PE=1 SV=2	119	4
K1C14_HUMAN	Keratin, type I cytoskeletal 14 OS=Homo sapiens GN=KRT14 PE=1 SV=4	115	4
ARGL1_HUMAN	Arginine and glutamate-rich protein 1 OS=Homo sapiens GN=ARGLU1 PE=1 SV=1	113	7
K2C79_HUMAN	Keratin, type II cytoskeletal 79 OS=Homo sapiens GN=KRT79 PE=1 SV=2	112	3
SRSF1_HUMAN	Serine/arginine-rich splicing factor 1 OS=Homo sapiens GN=SRSF1 PE=1 SV=2	107	4
TCPZ_HUMAN	T-complex protein 1 subunit zeta OS=Homo sapiens GN=CCT6A PE=1 SV=3	106	11
TCPG_HUMAN	T-complex protein 1 subunit gamma OS=Homo sapiens GN=CCT3 PE=1 SV=4	104	5
RL22_HUMAN	60S ribosomal protein L22 OS=Homo sapiens GN=RPL22 PE=1 SV=2	104	3
HAP28_HUMAN	28 kDa heat- and acid-stable phosphoprotein OS=Homo sapiens GN=PDAP1 PE=1 SV=1	102	3
U2AF1_HUMAN	Splicing factor U2AF 35 kDa subunit OS=Homo sapiens GN=U2AF1 PE=1 SV=3	100	1
CH60_HUMAN	60 kDa heat shock protein, mitochondrial OS=Homo sapiens GN=HSPD1 PE=1 SV=2	100	1
TBA8_HUMAN	Tubulin alpha-8 chain OS=Homo sapiens GN=TUBA8 PE=1 SV=1	97	5
RA1L2_HUMAN	Heterogeneous nuclear ribonucleoprotein A1-like 2 OS=Homo sapiens GN=HNRNPA1L2 PE=2 SV=2	97	6
LIMA1_HUMAN	LIM domain and actin-binding protein 1 OS=Homo sapiens GN=LIMA1 PE=1 SV=1	96	2
PDIP3_HUMAN	Polymerase delta-interacting protein 3 OS=Homo sapiens GN=POLDIP3 PE=1 SV=2	96	1
AR6P4_HUMAN	ADP-ribosylation factor-like protein 6-interacting protein 4 OS=Homo sapiens GN=ARL6IP4 PE=1 SV=1	95	2
PPIA_HUMAN	Peptidyl-prolyl cis-trans isomerase A OS=Homo sapiens GN=PPIA PE=1 SV=2	91	2
EF1G_HUMAN	Elongation factor 1-gamma OS=Homo sapiens GN=EEF1G PE=1 SV=3	89	2
TBA1B_HUMAN	Tubulin alpha-1B chain OS=Homo sapiens GN=TUBA1B PE=1 SV=1	88	2
HSPB1_HUMAN	Heat shock protein beta-1 OS=Homo sapiens GN=HSPB1 PE=1 SV=2	88	3
K2C1B_HUMAN	Keratin, type II cytoskeletal 1b OS=Homo sapiens GN=KRT77 PE=2 SV=3	86	1
H2A1B_HUMAN	Histone H2A type 1-B/E OS=Homo sapiens GN=HIST1H2AB PE=1 SV=2	85	1
NONO_HUMAN	Non-POU domain-containing octamer-binding protein OS=Homo sapiens GN=NONO PE=1 SV=4	84	1
HNRPD_HUMAN	Heterogeneous nuclear ribonucleoprotein D0 OS=Homo sapiens GN=HNRNPD PE=1 SV=1	83	1
RBBP4_HUMAN	Histone-binding protein RBBP4 OS=Homo sapiens GN=RBBP4 PE=1 SV=3	81	1
KBTB3_HUMAN	Kelch repeat and BTB domain-containing protein 3 OS=Homo sapiens GN=KBTBD3 PE=2 SV=2	81	7
ACTZ_HUMAN	Alpha-centractin OS=Homo sapiens GN=ACTR1A PE=1 SV=1	80	1
ROA2_HUMAN	Heterogeneous nuclear ribonucleoproteins A2/B1 OS=Homo sapiens GN=HNRNPA2B1 PE=1 SV=2	79	5
EPIPL_HUMAN	Epiplakin OS=Homo sapiens GN=EPPK1 PE=1 SV=2	79	7
ATPB_HUMAN	ATP synthase subunit beta, mitochondrial OS=Homo sapiens GN=ATP5B PE=1 SV=3	79	1
U2AF2_HUMAN	Splicing factor U2AF 65 kDa subunit OS=Homo sapiens GN=U2AF2 PE=1 SV=4	78	2
MFAP1_HUMAN	Microfibrillar-associated protein 1 OS=Homo sapiens GN=MFAP1 PE=1 SV=2	78	3
RSSA_HUMAN	40S ribosomal protein SA OS=Homo sapiens GN=RPSA PE=1 SV=4	76	2
FUS_HUMAN	RNA-binding protein FUS OS=Homo sapiens GN=FUS PE=1 SV=1	74	2
HORN_HUMAN	Hornerin OS=Homo sapiens GN=HRNR PE=1 SV=2	74	2
GBG12_HUMAN	Guanine nucleotide-binding protein G(I)/G(S)/G(O) subunit gamma-12 OS=Homo sapiens GN=GNG12 PE=1 SV=3	74	1
TCPH_HUMAN	T-complex protein 1 subunit eta OS=Homo sapiens GN=CCT7 PE=1 SV=2	74	1
CALM_HUMAN	Calmodulin OS=Homo sapiens GN=CALM1 PE=1 SV=2	72	2
SRP14_HUMAN	Signal recognition particle 14 kDa protein OS=Homo sapiens GN=SRP14 PE=1 SV=2	71	1
FILA_HUMAN	Filaggrin OS=Homo sapiens GN=FLG PE=1 SV=3	71	9
ADT2_HUMAN	ADP/ATP translocase 2 OS=Homo sapiens GN=SLC25A5 PE=1 SV=7	71	2
KV203_HUMAN	Ig kappa chain V-II region MIL OS=Homo sapiens PE=1 SV=1	71	5
RBCC1_HUMAN	RB1-inducible coiled-coil protein 1 OS=Homo sapiens GN=RB1CC1 PE=1 SV=3	70	3
H2A1A_HUMAN	Histone H2A type 1-A OS=Homo sapiens GN=HIST1H2AA PE=1 SV=3	67	3
ERH_HUMAN	Enhancer of rudimentary homolog OS=Homo sapiens GN=ERH PE=1 SV=1	66	1
SR1IP_HUMAN	Protein SREK1IP1 OS=Homo sapiens GN=SREK1IP1 PE=1 SV=1	66	2
RL22L_HUMAN	60S ribosomal protein L22-like 1 OS=Homo sapiens GN=RPL22L1 PE=1 SV=2	61	1
SF3B2_HUMAN	Splicing factor 3B subunit 2 OS=Homo sapiens GN=SF3B2 PE=1 SV=2	61	3
CK084_HUMAN	Uncharacterized protein C11orf84 OS=Homo sapiens GN=C11orf84 PE=1 SV=3	61	1
POTEE_HUMAN	POTE ankyrin domain family member E OS=Homo sapiens GN=POTEE PE=1 SV=3	60	2
DESM_HUMAN	Desmin OS=Homo sapiens GN=DES PE=1 SV=3	59	4
RS3_HUMAN	40S ribosomal protein S3 OS=Homo sapiens GN=RPS3 PE=1 SV=2	59	1
MYH9_HUMAN	Myosin-9 OS=Homo sapiens GN=MYH9 PE=1 SV=4	58	3
ML12A_HUMAN	Myosin regulatory light chain 12A OS=Homo sapiens GN=MYL12A PE=1 SV=2	58	1
KRT84_HUMAN	Keratin, type II cuticular Hb4 OS=Homo sapiens GN=KRT84 PE=2 SV=2	58	2
SRSF8_HUMAN	Serine/arginine-rich splicing factor 8 OS=Homo sapiens GN=SRSF8 PE=1 SV=1	57	4
KV202_HUMAN	Ig kappa chain V-II region FR OS=Homo sapiens PE=1 SV=1	56	2
K1C24_HUMAN	Keratin, type I cytoskeletal 24 OS=Homo sapiens GN=KRT24 PE=1 SV=1	55	2
PHB_HUMAN	Prohibitin OS=Homo sapiens GN=PHB PE=1 SV=1	54	2
ACTA_HUMAN	Actin, aortic smooth muscle OS=Homo sapiens GN=ACTA2 PE=1 SV=1	54	1
TBB4B_HUMAN	Tubulin beta-4B chain OS=Homo sapiens GN=TUBB4B PE=1 SV=1	54	2
PCBP1_HUMAN	Poly(rC)-binding protein 1 OS=Homo sapiens GN=PCBP1 PE=1 SV=2	52	2
CD109_HUMAN	CD109 antigen OS=Homo sapiens GN=CD109 PE=1 SV=2	50	2
SRSF2_HUMAN	Serine/arginine-rich splicing factor 2 OS=Homo sapiens GN=SRSF2 PE=1 SV=4	50	3
SRSF3_HUMAN	Serine/arginine-rich splicing factor 3 OS=Homo sapiens GN=SRSF3 PE=1 SV=1	50	6
IGHG2_HUMAN	Ig gamma-2 chain C region OS=Homo sapiens GN=IGHG2 PE=1 SV=2	48	1
IFT81_HUMAN	Intraflagellar transport protein 81 homolog OS=Homo sapiens GN=IFT81 PE=1 SV=1	48	23
GDE_HUMAN	Glycogen debranching enzyme OS=Homo sapiens GN=AGL PE=1 SV=3	48	3
GBLP_HUMAN	Guanine nucleotide-binding protein subunit beta-2-like 1 OS=Homo sapiens GN=GNB2L1 PE=1 SV=3	48	1
F133A_HUMAN	Protein FAM133A OS=Homo sapiens GN=FAM133A PE=2 SV=1	46	1
CASPC_HUMAN	Inactive caspase-12 OS=Homo sapiens GN=CASP12 PE=2 SV=2	46	1
ACTC_HUMAN	Actin, alpha cardiac muscle 1 OS=Homo sapiens GN=ACTC1 PE=1 SV=1	46	3
RIOK1_HUMAN	Serine/threonine-protein kinase RIO1 OS=Homo sapiens GN=RIOK1 PE=1 SV=2	45	4
DHX9_HUMAN	ATP-dependent RNA helicase A OS=Homo sapiens GN=DHX9 PE=1 SV=4	45	4
H2A2B_HUMAN	Histone H2A type 2-B OS=Homo sapiens GN=HIST2H2AB PE=1 SV=3	44	1
PERI_HUMAN	Peripherin OS=Homo sapiens GN=PRPH PE=1 SV=2	43	1
IF1AX_HUMAN	Eukaryotic translation initiation factor 1A, X-chromosomal OS=Homo sapiens GN=EIF1AX PE=1 SV=2	43	2
ATPA_HUMAN	ATP synthase subunit alpha, mitochondrial OS=Homo sapiens GN=ATP5A1 PE=1 SV=1	42	1
CLAP1_HUMAN	CLIP-associating protein 1 OS=Homo sapiens GN=CLASP1 PE=1 SV=1	42	6
ZRAB2_HUMAN	Zinc finger Ran-binding domain-containing protein 2 OS=Homo sapiens GN=ZRANB2 PE=1 SV=2	42	4
HMGA1_HUMAN	High mobility group protein HMG-I/HMG-Y OS=Homo sapiens GN=HMGA1 PE=1 SV=3	41	2
EIF3D_HUMAN	Eukaryotic translation initiation factor 3 subunit D OS=Homo sapiens GN=EIF3D PE=1 SV=1	41	1
ENAH_HUMAN	Protein enabled homolog OS=Homo sapiens GN=ENAH PE=1 SV=2	40	19
LAMB4_HUMAN	Laminin subunit beta-4 OS=Homo sapiens GN=LAMB4 PE=2 SV=1	40	1
IMUP_HUMAN	Immortalization up-regulated protein OS=Homo sapiens GN=IMUP PE=1 SV=1	40	1
TCPA_HUMAN	T-complex protein 1 subunit alpha OS=Homo sapiens GN=TCP1 PE=1 SV=1	39	3
AINX_HUMAN	Alpha-internexin OS=Homo sapiens GN=INA PE=1 SV=2	39	1
TR150_HUMAN	Thyroid hormone receptor-associated protein 3 OS=Homo sapiens GN=THRAP3 PE=1 SV=2	39	1
PCY1A_HUMAN	Choline-phosphate cytidylyltransferase A OS=Homo sapiens GN=PCYT1A PE=1 SV=2	39	8
XIRP2_HUMAN	Xin actin-binding repeat-containing protein 2 OS=Homo sapiens GN=XIRP2 PE=1 SV=2	38	4
ADA18_HUMAN	Disintegrin and metalloproteinase domain-containing protein 18 OS=Homo sapiens GN=ADAM18 PE=2 SV=1	37	4
SIK3_HUMAN	Serine/threonine-protein kinase SIK3 OS=Homo sapiens GN=SIK3 PE=1 SV=3	37	2
MARK2_HUMAN	Serine/threonine-protein kinase MARK2 OS=Homo sapiens GN=MARK2 PE=1 SV=2	37	6
TPIS_HUMAN	Triosephosphate isomerase OS=Homo sapiens GN=TPI1 PE=1 SV=3	36	1
MYO1C_HUMAN	Unconventional myosin-Ic OS=Homo sapiens GN=MYO1C PE=1 SV=4	36	1
UTY_HUMAN	Histone demethylase UTY OS=Homo sapiens GN=UTY PE=1 SV=2	36	6
EAA4_HUMAN	Excitatory amino acid transporter 4 OS=Homo sapiens GN=SLC1A6 PE=2 SV=1	36	68
GBB1_HUMAN	Guanine nucleotide-binding protein G(I)/G(S)/G(T) subunit beta-1 OS=Homo sapiens GN=GNB1 PE=1 SV=3	36	1
DHX37_HUMAN	Probable ATP-dependent RNA helicase DHX37 OS=Homo sapiens GN=DHX37 PE=1 SV=1	35	1
AKTS1_HUMAN	Proline-rich AKT1 substrate 1 OS=Homo sapiens GN=AKT1S1 PE=1 SV=1	35	2
KMT2D_HUMAN	Histone-lysine N-methyltransferase 2D OS=Homo sapiens GN=KMT2D PE=1 SV=2	35	3
CGNL1_HUMAN	Cingulin-like protein 1 OS=Homo sapiens GN=CGNL1 PE=1 SV=2	35	7
K1C12_HUMAN	Keratin, type I cytoskeletal 12 OS=Homo sapiens GN=KRT12 PE=1 SV=1	35	1
HNRPU_HUMAN	Heterogeneous nuclear ribonucleoprotein U OS=Homo sapiens GN=HNRNPU PE=1 SV=6	35	2
FKB9L_HUMAN	Putative FK506-binding protein 9-like protein OS=Homo sapiens GN=FKBP9L PE=5 SV=1	35	5
RBM10_HUMAN	RNA-binding protein 10 OS=Homo sapiens GN=RBM10 PE=1 SV=3	35	3
BRD9_HUMAN	Bromodomain-containing protein 9 OS=Homo sapiens GN=BRD9 PE=1 SV=2	34	1
OLFL3_HUMAN	Olfactomedin-like protein 3 OS=Homo sapiens GN=OLFML3 PE=2 SV=1	34	3
ADT4_HUMAN	ADP/ATP translocase 4 OS=Homo sapiens GN=SLC25A31 PE=2 SV=1	34	1
TMA7_HUMAN	Translation machinery-associated protein 7 OS=Homo sapiens GN=TMA7 PE=1 SV=1	34	2
ADNP2_HUMAN	ADNP homeobox protein 2 OS=Homo sapiens GN=ADNP2 PE=1 SV=1	34	2
K0319_HUMAN	Dyslexia-associated protein KIAA0319 OS=Homo sapiens GN=KIAA0319 PE=1 SV=1	34	1
LARGE_HUMAN	Glycosyltransferase-like protein LARGE1 OS=Homo sapiens GN=LARGE PE=1 SV=1	34	12
PRDM2_HUMAN	PR domain zinc finger protein 2 OS=Homo sapiens GN=PRDM2 PE=1 SV=3	34	5
RS7_HUMAN	40S ribosomal protein S7 OS=Homo sapiens GN=RPS7 PE=1 SV=1	33	1
EP15R_HUMAN	Epidermal growth factor receptor substrate 15-like 1 OS=Homo sapiens GN=EPS15L1 PE=1 SV=1	33	1
ZN697_HUMAN	Zinc finger protein 697 OS=Homo sapiens GN=ZNF697 PE=2 SV=2	33	1
H90B2_HUMAN	Putative heat shock protein HSP 90-beta 2 OS=Homo sapiens GN=HSP90AB2P PE=1 SV=2	33	1
FRK_HUMAN	Tyrosine-protein kinase FRK OS=Homo sapiens GN=FRK PE=1 SV=1	33	1
PARVA_HUMAN	Alpha-parvin OS=Homo sapiens GN=PARVA PE=1 SV=1	33	4
ZN703_HUMAN	Zinc finger protein 703 OS=Homo sapiens GN=ZNF703 PE=1 SV=1	33	2
H31T_HUMAN	Histone H3.1t OS=Homo sapiens GN=HIST3H3 PE=1 SV=3	33	6
OR1N2_HUMAN	Olfactory receptor 1N2 OS=Homo sapiens GN=OR1N2 PE=2 SV=2	33	2
RN3P2_HUMAN	Putative RRN3-like protein RRN3P2 OS=Homo sapiens GN=RRN3P2 PE=5 SV=3	32	4
NIPS1_HUMAN	Protein NipSnap homolog 1 OS=Homo sapiens GN=NIPSNAP1 PE=1 SV=1	32	3
MAEA_HUMAN	Macrophage erythroblast attacher OS=Homo sapiens GN=MAEA PE=1 SV=1	32	2
ZC3HD_HUMAN	Zinc finger CCCH domain-containing protein 13 OS=Homo sapiens GN=ZC3H13 PE=1 SV=1	32	85
LEG1_HUMAN	Galectin-1 OS=Homo sapiens GN=LGALS1 PE=1 SV=2	32	1
H2B1A_HUMAN	Histone H2B type 1-A OS=Homo sapiens GN=HIST1H2BA PE=1 SV=3	32	1
KALRN_HUMAN	Kalirin OS=Homo sapiens GN=KALRN PE=1 SV=2	32	25
NUP98_HUMAN	Nuclear pore complex protein Nup98-Nup96 OS=Homo sapiens GN=NUP98 PE=1 SV=4	32	2
MTAP2_HUMAN	Microtubule-associated protein 2 OS=Homo sapiens GN=MAP2 PE=1 SV=4	32	2
DICER_HUMAN	Endoribonuclease Dicer OS=Homo sapiens GN=DICER1 PE=1 SV=3	32	7
BCLF1_HUMAN	Bcl-2-associated transcription factor 1 OS=Homo sapiens GN=BCLAF1 PE=1 SV=2	31	2
MLH3_HUMAN	DNA mismatch repair protein Mlh3 OS=Homo sapiens GN=MLH3 PE=1 SV=3	31	2
ABCBB_HUMAN	Bile salt export pump OS=Homo sapiens GN=ABCB11 PE=1 SV=2	31	1
RDH13_HUMAN	Retinol dehydrogenase 13 OS=Homo sapiens GN=RDH13 PE=1 SV=2	31	1
NOL4_HUMAN	Nucleolar protein 4 OS=Homo sapiens GN=NOL4 PE=2 SV=2	30	5
SYAM_HUMAN	Alanine--tRNA ligase, mitochondrial OS=Homo sapiens GN=AARS2 PE=1 SV=1	30	2
TRI58_HUMAN	Tripartite motif-containing protein 58 OS=Homo sapiens GN=TRIM58 PE=2 SV=2	30	2
PLCH1_HUMAN	1-phosphatidylinositol 4,5-bisphosphate phosphodiesterase eta-1 OS=Homo sapiens GN=PLCH1 PE=1 SV=1	29	1
ZC3H1_HUMAN	Zinc finger C3H1 domain-containing protein OS=Homo sapiens GN=ZFC3H1 PE=1 SV=3	29	6
DCD_HUMAN	Dermcidin OS=Homo sapiens GN=DCD PE=1 SV=2	29	1
GRDN_HUMAN	Girdin OS=Homo sapiens GN=CCDC88A PE=1 SV=2	29	5
NUP54_HUMAN	Nucleoporin p54 OS=Homo sapiens GN=NUP54 PE=1 SV=2	28	3
GPTC8_HUMAN	G patch domain-containing protein 8 OS=Homo sapiens GN=GPATCH8 PE=1 SV=2	28	21
BL1S4_HUMAN	Biogenesis of lysosome-related organelles complex 1 subunit 4 OS=Homo sapiens GN=BLOC1S4 PE=1 SV=1	28	1
OFD1_HUMAN	Oral-facial-digital syndrome 1 protein OS=Homo sapiens GN=OFD1 PE=1 SV=1	28	3
HDGR2_HUMAN	Hepatoma-derived growth factor-related protein 2 OS=Homo sapiens GN=HDGFRP2 PE=1 SV=1	28	2
TXD12_HUMAN	Thioredoxin domain-containing protein 12 OS=Homo sapiens GN=TXNDC12 PE=1 SV=1	28	1
RRBP1_HUMAN	Ribosome-binding protein 1 OS=Homo sapiens GN=RRBP1 PE=1 SV=4	28	1
CENPF_HUMAN	Centromere protein F OS=Homo sapiens GN=CENPF PE=1 SV=2	28	2
TMA16_HUMAN	Translation machinery-associated protein 16 OS=Homo sapiens GN=TMA16 PE=1 SV=2	27	1
SR140_HUMAN	U2 snRNP-associated SURP motif-containing protein OS=Homo sapiens GN=U2SURP PE=1 SV=2	27	1
RBP56_HUMAN	TATA-binding protein-associated factor 2N OS=Homo sapiens GN=TAF15 PE=1 SV=1	27	2
CRTC2_HUMAN	CREB-regulated transcription coactivator 2 OS=Homo sapiens GN=CRTC2 PE=1 SV=2	27	3
COG4_HUMAN	Conserved oligomeric Golgi complex subunit 4 OS=Homo sapiens GN=COG4 PE=1 SV=3	27	4
PELI2_HUMAN	E3 ubiquitin-protein ligase pellino homolog 2 OS=Homo sapiens GN=PELI2 PE=1 SV=1	27	7
PLSL_HUMAN	Plastin-2 OS=Homo sapiens GN=LCP1 PE=1 SV=6	27	2
CCNF_HUMAN	Cyclin-F OS=Homo sapiens GN=CCNF PE=1 SV=2	27	5
COIL_HUMAN	Coilin OS=Homo sapiens GN=COIL PE=1 SV=1	27	3
SRRM1_HUMAN	Serine/arginine repetitive matrix protein 1 OS=Homo sapiens GN=SRRM1 PE=1 SV=2	27	3
K2C72_HUMAN	Keratin, type II cytoskeletal 72 OS=Homo sapiens GN=KRT72 PE=1 SV=2	27	4
PHC1_HUMAN	Polyhomeotic-like protein 1 OS=Homo sapiens GN=PHC1 PE=1 SV=3	26	11
SRRM2_HUMAN	Serine/arginine repetitive matrix protein 2 OS=Homo sapiens GN=SRRM2 PE=1 SV=2	26	8
TCPQ_HUMAN	T-complex protein 1 subunit theta OS=Homo sapiens GN=CCT8 PE=1 SV=4	26	1
PGDH_HUMAN	15-hydroxyprostaglandin dehydrogenase [NAD(+)] OS=Homo sapiens GN=HPGD PE=1 SV=1	26	3
PLCE1_HUMAN	1-phosphatidylinositol 4,5-bisphosphate phosphodiesterase epsilon-1 OS=Homo sapiens GN=PLCE1 PE=1 SV=3	26	2
RL12_HUMAN	60S ribosomal protein L12 OS=Homo sapiens GN=RPL12 PE=1 SV=1	26	5
FANCJ_HUMAN	Fanconi anemia group J protein OS=Homo sapiens GN=BRIP1 PE=1 SV=1	26	6
SULF1_HUMAN	Extracellular sulfatase Sulf-1 OS=Homo sapiens GN=SULF1 PE=1 SV=1	26	1
OS9_HUMAN	Protein OS-9 OS=Homo sapiens GN=OS9 PE=1 SV=1	26	1
RS2_HUMAN	40S ribosomal protein S2 OS=Homo sapiens GN=RPS2 PE=1 SV=2	26	1
S12A7_HUMAN	Solute carrier family 12 member 7 OS=Homo sapiens GN=SLC12A7 PE=1 SV=3	25	3
UD14_HUMAN	UDP-glucuronosyltransferase 1-4 OS=Homo sapiens GN=UGT1A4 PE=1 SV=1	25	5
RNF17_HUMAN	RING finger protein 17 OS=Homo sapiens GN=RNF17 PE=1 SV=3	25	2
CC174_HUMAN	Coiled-coil domain-containing protein 174 OS=Homo sapiens GN=CCDC174 PE=2 SV=3	25	6
MOT9_HUMAN	Monocarboxylate transporter 9 OS=Homo sapiens GN=SLC16A9 PE=2 SV=1	25	2
ADH1B_HUMAN	Alcohol dehydrogenase 1B OS=Homo sapiens GN=ADH1B PE=1 SV=2	25	5
TCOF_HUMAN	Treacle protein OS=Homo sapiens GN=TCOF1 PE=1 SV=3	24	8
ANR40_HUMAN	Ankyrin repeat domain-containing protein 40 OS=Homo sapiens GN=ANKRD40 PE=1 SV=2	24	5
PUF60_HUMAN	Poly(U)-binding-splicing factor PUF60 OS=Homo sapiens GN=PUF60 PE=1 SV=1	24	2
PACR_HUMAN	Pituitary adenylate cyclase-activating polypeptide type I receptor OS=Homo sapiens GN=ADCYAP1R1 PE=1 SV=1	24	1
MABP1_HUMAN	Mitogen-activated protein kinase-binding protein 1 OS=Homo sapiens GN=MAPKBP1 PE=2 SV=4	23	4
RL23A_HUMAN	60S ribosomal protein L23a OS=Homo sapiens GN=RPL23A PE=1 SV=1	23	1
L2GL2_HUMAN	Lethal(2) giant larvae protein homolog 2 OS=Homo sapiens GN=LLGL2 PE=1 SV=2	23	6
STMN4_HUMAN	Stathmin-4 OS=Homo sapiens GN=STMN4 PE=2 SV=1	23	1
SAC2_HUMAN	Phosphatidylinositide phosphatase SAC2 OS=Homo sapiens GN=INPP5F PE=1 SV=3	23	3
CU059_HUMAN	Uncharacterized protein C21orf59 OS=Homo sapiens GN=C21orf59 PE=1 SV=1	23	1
TEX2_HUMAN	Testis-expressed sequence 2 protein OS=Homo sapiens GN=TEX2 PE=1 SV=2	23	18
GBB2_HUMAN	Guanine nucleotide-binding protein G(I)/G(S)/G(T) subunit beta-2 OS=Homo sapiens GN=GNB2 PE=1 SV=3	23	2
MAGE2_HUMAN	Melanoma-associated antigen E2 OS=Homo sapiens GN=MAGEE2 PE=2 SV=1	22	1
RBFA_HUMAN	Putative ribosome-binding factor A, mitochondrial OS=Homo sapiens GN=RBFA PE=1 SV=3	22	2
TCPB_HUMAN	T-complex protein 1 subunit beta OS=Homo sapiens GN=CCT2 PE=1 SV=4	22	1
OSBL7_HUMAN	Oxysterol-binding protein-related protein 7 OS=Homo sapiens GN=OSBPL7 PE=2 SV=1	21	10
ABR_HUMAN	Active breakpoint cluster region-related protein OS=Homo sapiens GN=ABR PE=2 SV=2	21	2
SETBP_HUMAN	SET-binding protein OS=Homo sapiens GN=SETBP1 PE=1 SV=3	21	3
EXOC8_HUMAN	Exocyst complex component 8 OS=Homo sapiens GN=EXOC8 PE=1 SV=2	21	1
K1586_HUMAN	Uncharacterized protein KIAA1586 OS=Homo sapiens GN=KIAA1586 PE=2 SV=2	20	2
DAF_HUMAN	Complement decay-accelerating factor OS=Homo sapiens GN=CD55 PE=1 SV=4	20	1
HES3_HUMAN	Transcription factor HES-3 OS=Homo sapiens GN=HES3 PE=2 SV=1	20	1
FIL1L_HUMAN	Filamin A-interacting protein 1-like OS=Homo sapiens GN=FILIP1L PE=1 SV=2	19	1
PPBT_HUMAN	Alkaline phosphatase, tissue-nonspecific isozyme OS=Homo sapiens GN=ALPL PE=1 SV=4	19	1
DDX6L_HUMAN	Probable ATP-dependent RNA helicase DDX60-like OS=Homo sapiens GN=DDX60L PE=2 SV=2	19	5
TAF2_HUMAN	Transcription initiation factor TFIID subunit 2 OS=Homo sapiens GN=TAF2 PE=1 SV=3	18	2
LRC8B_HUMAN	Leucine-rich repeat-containing protein 8B OS=Homo sapiens GN=LRRC8B PE=2 SV=2	17	1
ARHGG_HUMAN	Rho guanine nucleotide exchange factor 16 OS=Homo sapiens GN=ARHGEF16 PE=1 SV=1	17	3
PR38A_HUMAN	Pre-mRNA-splicing factor 38A OS=Homo sapiens GN=PRPF38A PE=1 SV=1	16	2
S14L2_HUMAN	SEC14-like protein 2 OS=Homo sapiens GN=SEC14L2 PE=1 SV=1	16	2
ARBK1_HUMAN	Beta-adrenergic receptor kinase 1 OS=Homo sapiens GN=ADRBK1 PE=1 SV=2	16	1
T132A_HUMAN	Transmembrane protein 132A OS=Homo sapiens GN=TMEM132A PE=2 SV=1	13	1
CNTD1_HUMAN	Cyclin N-terminal domain-containing protein 1 OS=Homo sapiens GN=CNTD1 PE=2 SV=2	13	2
